# Supplementary material for: Systemic Sclerosis Perturbs the Architecture of the Immunome
Source: Front Immunol. 2020 Aug 6;11:1602. doi: 10.3389/fimmu.2020.01602 (PMC7423974; doi:10.3389/fimmu.2020.01602)
Supplement: Supplementary file 2 [file Data_Sheet_2.CSV]

	gene_name	gene_type	RHP4398	RHP4399	RHP4400	RHP4401	RHP4402	RHP4403	RHP4404	RHP4405	RHP4406	RHP4407	RHP4408	RHP4409	RHP4410	RHP4411	RHP4412	RHP4413	RHP4414	RHP4415	RHP4416	RHP4417	RHP4418	RHP4419	RHP4420	RHP4421	RHP4422	RHP4423	RHP4424	RHP4425	RHP4426	RHP4427	RHP4428	RHP4429	RHP4430	RHP4431	RHP4432	RHP5847	RHP5848	RHP5849	RHP5850	RHP5851	RHP5852	RHP5853	RHP5854	RHP5855	RHP5856	RHP5857	RHP5858
Group			HC	HC	HC	HC	HC	HC	HC	HC	HC	HC	HC	HC	HC	HC	HC	HC	HC	HC	HC	HC	SSC	SSC	SSC	SSC	SSC	SSC	SSC	SSC	SSC	SSC	SSC	SSC	SSC	SSC	SSC	SSC	SSC	SSC	SSC	SSC	HC	HC	HC	HC	SSC	SSC	SSC
Sample			HC1	HC1	HC1	HC1	HC5	HC2	HC2	HC2	HC2	HC5	HC3	HC3	HC3	HC3	HC5	HC4	HC4	HC4	HC4	HC5	SSC1	SSC1	SSC1	SSC1	SSC5	SSC2	SSC2	SSC2	SSC2	SSC5	SSC3	SSC3	SSC3	SSC3	SSC5	SSC4	SSC4	SSC4	SSC4	SSC5	HC6	HC6	HC6	HC6	SSC6	SSC6	SSC6
cell_type			CD19	MAIT	CD4	CD8	CD19	CD19	MAIT	CD4	CD8	MAIT	CD19	MAIT	CD4	CD8	CD4	CD19	MAIT	CD4	CD8	CD8	CD19	MAIT	CD4	CD8	CD19	MAIT	CD19	CD4	CD8	MAIT	CD19	MAIT	CD4	CD8	CD8	CD19	MAIT	CD4	CD8	CD4	CD19	MAIT	CD4	CD8	MAIT	CD4	CD8
ENSG00000000003.12	TSPAN6	protein_coding	12	34	84	196	3	0	97	196	477	104	6	132	168	156	150	5	164	300	346	634	11	39	108	141	0	37	3	576	167	85	0	0	90	26	732	20	0	316	118	278	0	33	57	113	121	303	398
ENSG00000000005.5	TNMD	protein_coding	0	0	1	0	0	0	0	0	0	0	0	0	0	0	0	0	0	1	0	0	0	0	0	0	0	0	0	0	0	0	0	0	0	0	0	0	0	0	0	0	0	0	0	0	0	0	0
ENSG00000000419.10	DPM1	protein_coding	3533	2397	6553	15004	4863	7225	4710	7980	8893	5583	9097	9539	11716	11756	5917	2482	8593	14817	19208	9508	5911	2204	8118	8429	2192	2428	1621	11239	18154	886	2053	2346	7080	2623	17890	5210	2531	6718	5386	8476	733	1569	2074	6218	5644	8869	6975
ENSG00000000457.11	SCYL3	protein_coding	468	128	205	1482	659	503	178	300	689	537	770	531	319	566	1007	475	420	531	777	869	670	190	349	769	679	113	437	840	337	357	331	652	413	281	421	714	522	1053	674	493	144	530	1001	229	287	1343	958
ENSG00000000460.14	C1orf112	protein_coding	102	27	75	408	235	213	41	80	188	70	166	80	199	135	294	204	36	185	127	228	176	29	120	227	16	47	123	259	190	51	39	0	108	104	221	248	29	221	245	168	46	16	107	63	93	467	325
ENSG00000000938.10	FGR	protein_coding	544	25	0	146	1002	411	30	0	79	68	187	37	0	16	0	234	52	0	33	49	1659	21	13	230	734	16	313	32	74	162	773	50	33	143	117	582	4317	30	185	0	192	32	1	98	975	3	112
ENSG00000000971.13	CFH	protein_coding	1	239	90	304	0	0	335	166	60	632	0	331	29	106	88	0	247	229	14	93	0	190	285	141	0	185	0	404	287	74	0	0	474	34	9	3	339	544	105	29	0	93	93	230	540	297	36
ENSG00000001036.11	FUCA2	protein_coding	181	102	77	335	412	255	229	67	260	532	222	301	59	148	268	149	1217	208	101	335	493	178	155	344	66	226	80	424	210	193	77	124	377	119	182	191	390	555	207	292	50	92	106	146	277	478	198
ENSG00000001084.8	GCLC	protein_coding	284	304	224	1089	761	606	438	297	424	1060	456	914	315	631	516	273	1148	484	697	994	765	390	218	641	661	256	305	627	853	611	542	1348	337	608	1461	662	1305	587	722	399	185	466	441	2611	809	419	614
ENSG00000001167.12	NFYA	protein_coding	588	316	352	1953	1151	623	446	482	934	1094	824	970	264	671	1146	593	697	533	644	1143	667	510	332	863	606	385	496	1323	961	371	518	1201	684	522	1271	702	993	882	781	649	158	423	448	1536	995	1464	912
ENSG00000001460.15	STPG1	protein_coding	82	47	105	267	179	164	66	34	96	141	90	58	30	124	156	98	186	83	121	266	260	76	55	118	207	73	62	160	208	113	72	25	71	42	192	74	39	158	108	74	10	44	51	21	171	193	228
ENSG00000001461.14	NIPAL3	protein_coding	374	275	362	2129	629	419	327	373	1030	993	495	472	636	719	1584	575	1262	667	878	1165	467	317	482	1325	318	324	293	1767	940	1168	316	1149	1042	953	1436	335	969	1740	1290	809	142	1192	1857	370	700	2102	1450
ENSG00000001497.14	LAS1L	protein_coding	484	134	92	2138	737	390	182	95	777	541	318	129	100	149	675	556	660	129	221	1389	1050	137	91	1074	236	172	234	1043	240	407	320	958	799	274	564	414	283	1205	683	301	85	255	194	69	334	1247	1226
ENSG00000001561.6	ENPP4	protein_coding	513	520	477	4091	729	1140	1072	649	2592	1161	652	1987	478	1085	513	284	2891	605	2312	2029	733	608	782	3146	261	658	307	2222	2688	318	361	167	1326	778	2362	1476	839	1951	3300	469	139	151	212	3887	1507	1896	1968
ENSG00000001617.9	SEMA3F	protein_coding	1	0	1	2	0	2	0	0	2	4	0	0	0	0	0	0	0	1	1	7	0	0	0	0	41	0	0	1	0	6	0	0	0	0	0	1	32	0	0	1	3	0	0	0	2	0	3
ENSG00000001626.12	CFTR	protein_coding	0	0	4	0	0	3	0	3	1	0	0	0	2	0	0	0	0	0	0	0	0	0	0	0	2	0	0	0	0	0	0	0	0	0	0	0	37	0	0	0	0	0	0	0	3	0	0
ENSG00000001629.7	ANKIB1	protein_coding	1038	777	732	2692	1875	915	1130	1015	1757	1949	1176	2587	780	1676	1197	528	2380	1275	2152	1178	1603	1323	744	1665	1986	671	843	1572	1586	1207	1467	1698	1384	1794	3061	1381	2558	1383	1517	1109	775	1319	1238	4027	2276	1196	1365
ENSG00000001630.13	CYP51A1	protein_coding	38	9	12	100	102	68	18	26	44	56	56	21	13	33	33	36	50	25	13	102	347	33	27	107	20	32	21	93	61	2	20	62	56	20	79	37	1	75	80	40	6	16	14	0	23	64	61
ENSG00000001631.12	KRIT1	protein_coding	1760	669	743	4770	3355	1871	1031	1057	2183	1628	2013	2069	893	1629	2073	1772	1371	1235	2440	1465	1398	395	977	1763	1077	339	1994	1981	1813	437	813	459	1459	1629	1732	3249	1039	2306	2214	675	252	1240	2917	2200	1162	2721	2458
ENSG00000002016.14	RAD52	protein_coding	251	106	205	907	650	198	80	158	87	491	411	256	251	422	618	308	102	181	280	164	203	82	133	182	201	58	357	178	297	694	132	604	85	177	244	212	360	321	203	63	51	389	350	103	242	339	343
ENSG00000002079.10	MYH16	unitary_pseudogene	1	0	1	0	0	2	2	3	7	0	0	0	0	1	0	0	0	0	0	0	0	2	0	0	0	0	1	0	0	1	0	0	0	0	0	0	4	0	0	0	0	0	0	0	0	1	0
ENSG00000002330.11	BAD	protein_coding	197	55	75	421	268	598	149	118	361	368	234	345	31	149	257	138	653	74	106	941	918	216	72	862	98	242	74	745	339	97	138	313	593	119	397	146	243	527	363	149	48	54	49	0	302	580	555
ENSG00000002549.10	LAP3	protein_coding	2087	945	725	7705	3692	3089	1772	918	3100	3756	1324	988	710	1023	2734	2431	3035	1143	1893	4651	3368	675	1422	5722	938	948	871	4222	3120	718	998	1707	3419	1882	3085	2813	2047	5050	4351	1447	320	646	618	1341	4177	5391	4776
ENSG00000002586.15	CD99	protein_coding	0	0	0	0	0	1	0	1	2	0	0	0	0	0	0	0	1	0	0	0	0	0	0	0	0	1	0	0	0	0	2	0	0	0	0	0	0	0	0	0	0	0	0	0	1	0	0
ENSG00000002587.7	HS3ST1	protein_coding	34	0	6	4	85	92	0	1	0	4	44	0	0	0	0	16	0	0	3	0	20	9	0	0	18	2	17	0	0	19	24	0	0	0	0	35	87	0	0	0	1	1	4	0	42	16	0
ENSG00000002726.17	AOC1	protein_coding	0	0	0	0	0	2	0	2	0	0	1	0	0	0	0	0	0	0	0	0	0	0	0	0	0	0	0	0	0	0	0	0	0	0	0	0	0	0	0	0	0	0	0	0	0	0	0
ENSG00000002745.10	WNT16	protein_coding	116	7	3	28	379	293	17	0	0	90	190	25	0	12	15	140	5	10	14	0	412	25	11	11	358	7	121	0	3	6	133	0	22	28	0	73	6	0	11	0	20	4	55	0	11	3	18
ENSG00000002746.12	HECW1	protein_coding	1	0	1	0	1	1	0	0	1	1	10	0	0	0	1	0	0	0	0	1	0	0	32	0	0	0	1	0	3	3	0	0	0	0	0	0	0	0	0	0	0	0	1	1	1	1	1
ENSG00000002822.13	MAD1L1	protein_coding	851	52	161	803	810	881	123	218	587	300	537	85	113	115	512	390	271	138	121	979	2317	110	127	735	384	195	360	1508	477	161	178	293	699	104	319	443	172	741	439	520	111	92	119	5	189	1415	1065
ENSG00000002834.15	LASP1	protein_coding	242	115	96	600	459	163	139	112	274	634	161	234	142	201	403	252	534	131	263	516	770	307	170	605	612	185	199	525	368	665	315	471	380	248	1088	241	714	352	514	315	154	577	275	904	418	358	345
ENSG00000002919.12	SNX11	protein_coding	351	69	68	793	349	856	68	64	214	283	262	102	38	156	248	339	278	98	197	635	1177	142	39	563	624	128	273	321	224	269	307	164	221	80	491	297	332	274	274	142	88	122	159	9	270	387	451
ENSG00000002933.5	TMEM176A	protein_coding	1	0	8	1	0	0	7	0	2	0	0	0	0	0	3	0	0	0	0	0	9	3	0	0	0	8	0	0	0	0	0	0	0	0	0	0	22	0	0	0	0	0	0	0	0	0	3
ENSG00000003056.5	M6PR	protein_coding	2037	292	224	5011	2349	2513	438	643	3911	1330	1266	754	563	838	2541	1193	3717	683	777	5541	3746	470	369	4113	468	728	853	4961	1552	84	464	150	2075	651	2235	1990	468	3668	2485	991	235	212	597	56	784	4161	4627
ENSG00000003096.11	KLHL13	protein_coding	0	0	3	24	0	0	4	13	8	10	22	0	18	35	11	21	0	1	7	27	3	4	0	8	0	0	0	0	90	2	0	0	0	2	0	0	0	0	0	1	0	0	1	196	17	15	6
ENSG00000003137.6	CYP26B1	protein_coding	0	0	0	0	0	5	0	0	0	0	0	0	0	0	0	0	0	0	0	0	0	0	0	0	0	0	0	0	0	0	0	0	0	0	0	0	11	0	0	0	0	0	0	0	0	0	0
ENSG00000003147.15	ICA1	protein_coding	1	0	111	14	8	0	2	49	0	6	15	31	80	9	182	2	29	131	27	6	20	1	186	14	1	0	0	190	18	15	0	0	224	7	54	10	5	143	7	71	12	4	59	91	21	449	7
ENSG00000003249.11	DBNDD1	protein_coding	25	0	0	0	4	4	0	0	2	2	0	0	3	0	3	3	5	0	1	2	46	0	0	1	4	0	6	11	0	1	4	0	4	0	0	19	0	9	0	0	3	2	0	0	0	30	10
ENSG00000003393.12	ALS2	protein_coding	277	246	181	1030	470	328	428	204	610	628	482	1023	127	789	547	210	1068	448	484	723	246	169	196	553	352	246	307	938	553	163	221	68	273	318	847	329	386	440	473	166	55	254	313	513	552	618	562
ENSG00000003400.12	CASP10	protein_coding	511	98	469	1719	1440	658	135	574	306	485	877	232	534	383	1366	808	130	819	415	668	704	117	512	286	414	137	553	446	642	91	937	462	325	129	525	489	326	817	344	361	199	63	485	101	361	1328	928
ENSG00000003402.17	CFLAR	protein_coding	3275	4521	3475	13452	5085	5076	7182	3516	5888	15104	5543	7763	3383	5819	6110	2361	12909	4380	6481	6078	6714	6965	5129	8316	4986	4484	1683	7265	9763	5172	3363	3945	7508	4728	11144	3249	10457	8545	6437	6260	1057	6996	5462	5390	9899	7930	5325
ENSG00000003436.12	TFPI	protein_coding	3	2	0	12	16	2	1	27	0	12	2	56	0	0	42	0	0	24	6	3	33	17	1	0	4	3	11	0	0	16	4	0	0	0	0	80	207	0	0	0	0	7	1	0	30	17	0
ENSG00000003509.13	NDUFAF7	protein_coding	1240	587	1045	5253	2984	1482	1071	1914	1803	2525	1770	1672	971	1799	3834	1356	1560	1324	1744	2234	1306	548	1607	1638	545	559	1462	2324	1865	431	273	193	1543	1143	1685	2009	627	2669	2197	808	135	782	1641	324	1389	3387	2260
ENSG00000003756.14	RBM5	protein_coding	5130	2254	1935	20048	9406	3651	2379	2919	5392	7867	3926	3472	1984	3788	8709	4139	3368	2895	3513	7276	4827	1723	1975	5077	5143	1441	4328	5682	3640	8505	1921	6581	3904	3817	3646	5631	7855	8074	6264	1935	851	5247	7693	2386	4969	9461	7658
ENSG00000003987.11	MTMR7	protein_coding	75	38	15	188	116	70	21	47	88	132	72	251	62	51	80	48	103	50	32	36	45	51	27	28	84	13	55	52	20	64	35	0	40	81	68	124	114	33	52	20	49	61	54	21	88	77	43
ENSG00000003989.14	SLC7A2	protein_coding	0	0	1	0	0	0	0	1	1	0	0	0	1	0	1	1	0	0	0	0	0	0	0	0	0	0	0	0	0	0	0	0	0	0	0	0	0	0	0	0	0	0	0	0	0	0	0
ENSG00000004059.8	ARF5	protein_coding	1169	229	713	2426	1056	3033	509	713	1950	1075	1700	977	427	1037	1049	924	2636	478	942	4141	2852	1019	445	3767	718	1050	414	3905	1644	148	529	462	2457	609	3738	996	620	2970	1783	1704	243	309	206	35	683	2887	2810
ENSG00000004139.11	SARM1	protein_coding	14	9	10	77	51	1	16	29	16	36	16	49	16	7	56	51	40	12	32	43	13	6	19	34	12	23	33	46	6	9	11	0	24	36	23	28	28	40	18	11	0	20	50	0	22	94	77
ENSG00000004142.9	POLDIP2	protein_coding	592	114	107	2005	919	866	191	91	1166	594	462	181	40	266	849	586	846	188	194	2424	1681	216	144	2080	366	369	277	2197	323	272	325	309	914	285	858	714	427	1575	1085	458	210	182	183	26	373	2097	2171
ENSG00000004399.10	PLXND1	protein_coding	9	107	19	104	5	30	139	5	31	552	0	373	17	36	38	6	428	20	47	24	25	174	48	77	22	175	6	45	51	2384	17	50	203	183	79	4	1091	196	174	28	1	790	60	51	918	53	90
ENSG00000004455.14	AK2	protein_coding	1098	548	935	3364	1696	3084	1006	1140	1977	1721	2267	1235	1016	1617	1529	1423	1992	1172	1687	3665	3315	901	1003	2822	2028	777	631	3152	2920	623	936	1466	1706	584	3725	999	1505	1776	1097	2106	338	564	378	716	1310	1998	2138
ENSG00000004468.10	CD38	protein_coding	471	4	35	477	2450	518	34	104	330	56	553	4	10	36	426	596	35	22	152	608	392	22	41	987	279	5	277	177	372	3	2584	129	94	425	238	634	299	352	1053	108	906	11	85	10	287	354	1154
ENSG00000004478.6	FKBP4	protein_coding	341	162	49	1436	449	987	392	208	668	449	602	204	179	291	337	473	585	164	212	810	433	169	63	659	575	219	128	781	172	585	214	513	378	126	500	205	313	375	296	394	76	156	89	143	282	646	547
ENSG00000004487.13	KDM1A	protein_coding	524	569	378	3198	874	563	664	423	885	2077	946	981	404	1000	1246	704	1008	551	628	1540	764	440	305	1168	375	320	384	1492	600	887	347	1039	752	545	1331	828	1039	1188	865	750	110	1506	758	217	1342	1564	1383
ENSG00000004534.12	RBM6	protein_coding	2844	1015	1089	7214	5414	2861	1322	1473	2451	3985	3174	2067	1509	2326	4468	4068	2812	1643	2142	3141	3540	1087	1202	2213	1668	845	2117	2571	2586	3640	1843	984	2071	2236	1648	2140	3458	3247	2738	1059	398	2326	1693	687	2886	3199	2884
ENSG00000004660.12	CAMKK1	protein_coding	140	8	18	47	634	179	11	5	16	76	106	27	12	10	80	189	13	9	41	57	669	31	23	46	136	2	502	24	23	111	269	28	10	5	0	214	198	24	21	2	62	34	17	0	58	38	17
ENSG00000004700.13	RECQL	protein_coding	3541	850	1257	11321	4845	4825	1815	1445	4933	1926	4609	2377	1882	3001	4109	4469	2793	2259	4510	5305	3087	649	2513	7392	281	922	1759	5959	4320	125	438	117	4266	3135	3509	7156	430	8017	5806	1314	148	360	1592	948	859	8599	7190
ENSG00000004766.13	CCDC132	protein_coding	1337	582	1122	5658	3065	2599	758	1463	3058	1431	2513	2208	1224	1773	2397	1816	1877	1775	2729	2931	1574	595	1036	3016	1025	522	1029	3404	2348	331	441	781	1867	1834	3211	3177	1059	3599	1972	943	230	556	1463	2034	1282	4124	2917
ENSG00000004776.9	HSPB6	protein_coding	0	0	0	0	0	0	0	0	0	4	0	0	0	0	0	0	0	0	0	0	0	0	0	0	0	0	0	0	0	0	0	13	0	0	0	0	0	0	0	0	0	0	0	0	0	0	0
ENSG00000004777.16	ARHGAP33	protein_coding	2	2	2	5	6	1	2	5	4	4	3	6	0	4	4	3	4	0	7	0	3	0	1	5	0	1	1	1	0	19	0	0	4	0	6	0	10	1	5	2	0	4	0	0	0	3	2
ENSG00000004779.7	NDUFAB1	protein_coding	3654	1711	5696	7834	5094	7388	3202	7067	8673	7616	8648	6787	7008	9840	5241	2393	10389	10231	12948	11865	10892	5322	9318	10158	5975	3853	2020	10626	19891	1152	4306	3063	8221	2979	18022	4914	4990	7560	6111	8552	1257	1721	1208	5493	7820	8717	8434
ENSG00000004799.7	PDK4	protein_coding	59	0	1	0	11	0	1	3	3	0	21	27	0	0	0	63	0	0	0	0	18	5	0	0	2	0	15	0	0	8	0	0	0	0	0	1	77	0	0	0	7	0	0	0	16	0	0
ENSG00000004809.11	SLC22A16	protein_coding	0	0	0	0	0	0	0	0	1	0	0	0	0	0	0	0	0	0	0	0	0	0	0	0	0	0	0	0	3	0	0	0	0	0	0	0	0	0	0	0	0	0	0	0	0	0	0
ENSG00000004838.11	ZMYND10	protein_coding	4	1	3	30	18	22	7	4	11	5	7	0	2	0	11	2	2	5	2	35	16	10	0	39	4	1	1	9	1	17	6	0	7	3	0	1	4	6	19	18	2	9	4	0	0	19	15
ENSG00000004846.14	ABCB5	protein_coding	0	0	2	0	0	0	0	2	0	1	0	0	1	0	0	0	0	0	0	0	0	0	0	0	0	0	1	0	0	5	4	0	1	0	0	1	36	0	0	0	0	0	3	0	1	0	0
ENSG00000004848.6	ARX	protein_coding	0	0	0	0	0	0	0	0	0	0	4	0	0	0	0	0	0	0	0	0	0	0	0	0	5	0	4	2	0	0	2	0	0	0	0	1	0	0	0	0	0	0	0	0	0	0	0
ENSG00000004864.11	SLC25A13	protein_coding	277	54	93	273	913	533	44	71	131	190	674	218	112	177	364	536	66	153	193	117	398	40	120	46	389	45	509	128	89	55	228	0	91	97	34	494	726	200	149	42	69	132	257	8	124	211	117
ENSG00000004866.16	ST7	protein_coding	222	471	358	3038	375	455	921	495	1378	1293	491	945	533	916	814	200	2370	381	552	1217	510	303	255	1629	61	425	61	1320	951	273	259	20	1220	775	1252	241	565	1426	1869	809	65	417	243	55	948	1400	1274
ENSG00000004897.9	CDC27	protein_coding	2198	947	908	4531	4167	3154	1381	1592	3592	3110	2217	3331	1151	2449	2681	1278	3665	1575	1528	3574	4055	1224	1730	3424	1760	1208	1597	3183	3433	973	1186	670	2596	2309	3401	3694	2486	3392	3153	2012	362	1683	1501	2040	2277	3940	3570
ENSG00000004939.11	SLC4A1	protein_coding	0	0	0	0	0	5	0	0	0	1	2	0	0	0	0	0	0	3	1	1	0	0	0	1	0	0	3	0	1	1	0	0	6	0	0	0	0	0	0	0	0	5	2	0	0	0	3
ENSG00000004948.11	CALCR	protein_coding	0	0	0	0	0	0	0	0	0	0	1	1	0	0	0	0	0	0	0	0	0	0	0	0	0	0	0	0	0	3	0	0	0	0	0	0	0	0	0	0	0	0	0	0	0	0	0
ENSG00000004961.12	HCCS	protein_coding	661	193	375	1755	907	1980	333	401	1269	687	1071	558	301	584	694	437	1492	404	1037	1933	2010	304	545	1647	655	384	261	1738	1207	272	493	261	880	303	1514	977	699	993	791	807	241	215	134	576	497	1497	1088
ENSG00000004975.9	DVL2	protein_coding	126	41	29	208	177	132	42	87	63	147	109	106	40	127	131	62	182	98	100	186	290	61	72	113	585	48	42	152	112	342	167	288	84	49	307	75	227	114	67	165	56	135	62	159	160	108	136
ENSG00000005001.7	PRSS22	protein_coding	0	0	1	0	0	1	1	0	0	4	0	2	0	0	0	0	1	0	0	0	0	11	0	0	0	3	0	2	0	0	0	0	0	0	0	0	0	0	1	0	0	3	0	0	7	0	0
ENSG00000005007.10	UPF1	protein_coding	119	129	85	618	387	244	178	70	172	480	123	193	87	127	439	278	289	102	121	334	410	170	76	232	274	145	167	381	180	644	247	467	351	230	337	100	556	333	236	196	71	364	150	99	362	431	311
ENSG00000005020.10	SKAP2	protein_coding	1999	281	112	1605	3431	3397	688	102	629	862	3000	1417	117	494	110	2202	1912	175	1476	369	2144	409	147	301	2442	204	1087	95	775	241	1413	0	362	241	859	3693	1406	197	464	109	534	585	140	860	1422	109	113
ENSG00000005022.5	SLC25A5	protein_coding	5319	1368	2689	11202	7796	11458	2801	4070	9343	6400	5416	3093	2721	4566	5770	3372	8550	3883	5330	14875	12828	2693	3454	11878	3748	3667	2524	15353	11733	1044	3541	5073	7976	2728	10020	6439	4420	9059	7113	6036	1742	1184	1042	3143	6048	10190	9164
ENSG00000005059.13	CCDC109B	protein_coding	4283	2842	10581	24958	5180	10337	4403	11071	20658	10466	5139	10187	9218	14083	16209	3702	24537	13776	21065	27549	6702	5916	9034	21975	4349	8484	2213	22321	23609	3198	1365	4237	13774	5128	32745	8096	4515	17305	10761	14693	1203	2965	5881	8885	7193	17100	16639
ENSG00000005073.5	HOXA11	protein_coding	0	0	3	0	0	0	1	0	0	0	0	0	0	0	0	0	0	0	0	0	0	0	0	0	0	0	0	0	0	0	0	0	0	0	0	0	0	0	0	0	0	0	0	0	0	0	0
ENSG00000005075.13	POLR2J	protein_coding	1072	191	1039	1178	1295	2383	501	1318	1684	1813	2221	1841	1106	2062	1205	455	3619	1704	1797	3947	2799	1061	992	2327	1753	1099	435	3278	3027	474	1043	1901	2097	586	3569	602	1428	1773	1500	2077	344	216	192	1045	1985	1917	2034
ENSG00000005100.10	DHX33	protein_coding	347	176	340	1396	829	702	201	279	572	589	892	748	605	850	708	413	581	564	814	416	476	408	340	317	1515	132	507	352	773	567	470	862	243	227	1059	442	754	386	436	390	141	607	542	597	859	506	572
ENSG00000005102.10	MEOX1	protein_coding	1	0	0	1	0	0	0	0	0	0	0	0	0	0	10	0	0	0	0	6	0	0	0	0	0	0	0	7	0	0	0	0	0	1	0	0	0	4	0	3	0	0	2	0	0	14	1
ENSG00000005108.13	THSD7A	protein_coding	2	0	0	0	1	0	0	0	0	0	1	0	1	0	0	7	0	2	0	0	0	0	0	0	0	0	4	0	0	0	4	0	0	0	0	0	0	0	1	0	1	0	0	0	3	0	0
ENSG00000005156.9	LIG3	protein_coding	162	96	58	733	508	187	95	107	334	537	167	162	71	287	497	132	124	117	213	331	173	134	144	231	210	58	186	393	150	273	140	134	216	227	241	155	326	256	196	115	25	321	285	12	263	441	408
ENSG00000005175.7	RPAP3	protein_coding	2864	1052	1893	6814	4415	3485	1478	2552	4908	2313	5205	3002	1938	2536	3427	2698	2180	2322	3263	4461	2921	945	2209	4700	1146	728	1191	4594	3744	432	766	403	2726	1594	3482	4542	619	4477	3032	1775	321	836	1328	1750	1944	8555	5338
ENSG00000005187.9	ACSM3	protein_coding	1185	8	38	173	2390	650	32	25	164	44	1295	7	32	50	140	1137	36	8	127	149	339	8	10	161	464	22	895	191	79	26	107	0	65	31	219	1513	75	108	57	85	131	22	16	0	22	159	223
ENSG00000005189.17	AC004381.6	protein_coding	5	1	3	49	55	9	9	3	29	19	7	5	7	2	9	4	0	0	11	12	0	5	4	1	0	3	4	9	18	4	2	0	2	12	26	4	9	9	0	0	0	14	15	0	46	1	4
ENSG00000005194.12	CIAPIN1	protein_coding	775	254	282	3681	1093	1679	561	327	1835	1121	872	365	209	615	1516	846	1073	432	720	3711	2031	347	344	2584	582	403	482	2763	1354	448	478	980	1386	402	2452	674	621	1616	1256	862	208	336	291	275	748	2436	2657
ENSG00000005206.14	SPPL2B	protein_coding	152	9	4	65	199	85	8	3	30	24	66	6	7	21	43	161	19	22	23	34	140	16	9	27	100	15	98	19	5	94	98	48	41	20	20	87	39	40	29	4	27	51	27	10	37	44	74
ENSG00000005238.17	FAM214B	protein_coding	38	26	9	98	153	37	22	17	44	159	67	109	9	51	294	24	48	13	23	151	179	64	63	89	94	36	50	102	43	243	68	26	98	34	46	39	475	74	69	58	25	77	22	71	214	97	131
ENSG00000005243.7	COPZ2	protein_coding	20	2	3	91	16	54	9	0	60	14	19	17	16	5	2	14	41	36	49	77	165	32	21	80	2	12	7	36	165	39	29	55	31	19	134	29	87	33	93	24	14	3	1	40	25	12	50
ENSG00000005249.10	PRKAR2B	protein_coding	21	71	78	223	55	47	121	122	199	186	34	238	103	89	71	10	461	91	134	378	40	123	87	288	32	144	18	315	508	24	14	1135	215	124	174	32	192	194	121	49	20	63	14	628	637	176	94
ENSG00000005302.15	MSL3	protein_coding	2955	949	4195	19721	4688	4379	1582	5131	11129	3293	3537	2669	5056	7234	12736	2147	4180	6732	9362	15325	3133	1158	4088	8320	2891	1059	2260	12283	5954	1443	1165	5164	7882	2615	12425	3895	2731	10472	5525	7915	534	1261	5160	5256	2771	15388	13975
ENSG00000005339.10	CREBBP	protein_coding	1661	1361	1176	4740	4436	1783	1539	1969	3024	5381	1889	4361	2683	3271	8346	2685	5547	3837	5561	3708	4371	2359	2847	3492	6503	1313	3606	4697	5048	4533	2435	7893	2394	2162	5241	2639	7260	2741	1938	3193	823	2991	2624	9741	5073	2654	2349
ENSG00000005379.13	BZRAP1	protein_coding	19	60	14	168	52	0	74	25	45	409	20	215	3	87	57	28	114	45	39	48	57	210	11	55	1	86	21	29	37	347	52	74	81	340	26	13	822	66	154	22	11	264	42	157	258	36	61
ENSG00000005381.7	MPO	protein_coding	0	0	0	0	0	0	0	0	0	0	0	0	0	0	0	0	0	0	0	0	0	0	0	0	0	0	0	0	0	0	0	0	0	0	0	0	0	0	0	0	0	0	0	0	4	0	0
ENSG00000005421.6	PON1	protein_coding	0	0	2	0	6	1	0	0	0	0	0	1	0	0	0	6	0	0	0	0	0	0	0	0	0	0	1	0	0	0	2	0	0	0	0	7	2	0	0	0	2	0	0	0	1	0	0
ENSG00000005436.11	GCFC2	protein_coding	433	186	350	1768	963	721	181	538	1434	533	724	716	419	890	1221	565	995	562	926	1811	817	300	383	1283	818	309	483	1703	921	305	440	391	893	322	1515	839	747	1159	715	885	131	331	641	1548	507	1940	1707
ENSG00000005448.14	WDR54	protein_coding	327	191	309	2058	600	885	227	283	716	694	765	371	275	655	1059	538	1127	560	825	2183	1027	347	348	1864	802	280	242	1341	959	845	333	1444	764	274	1755	370	763	1169	849	755	110	493	544	115	575	1149	1646
ENSG00000005469.9	CROT	protein_coding	255	82	248	884	650	403	97	259	581	218	441	611	315	301	543	264	352	498	570	339	334	191	723	635	86	68	312	511	761	97	154	24	545	262	523	504	132	783	498	227	63	98	275	385	179	1048	478
ENSG00000005471.13	ABCB4	protein_coding	1439	6	3	13	4053	1064	19	7	1	39	1648	2	16	11	1	1295	35	0	11	6	563	13	0	0	864	15	1691	0	5	42	326	0	1	4	5	1463	119	0	5	0	173	9	5	0	17	0	5
ENSG00000005483.17	KMT2E	protein_coding	15687	9645	6149	38376	32838	18819	12568	8170	22063	35680	14630	18499	8513	13521	24755	13648	26943	10325	14081	23492	28686	13019	10200	21324	19844	11328	18662	21705	14439	16402	10567	15862	13042	9749	18464	23503	24856	19594	16601	10890	4428	19267	15158	22031	23774	20234	15918
ENSG00000005486.14	RHBDD2	protein_coding	1073	321	811	4157	1103	1825	651	1026	5052	2278	529	750	616	925	3178	513	5260	815	1007	10888	3793	1245	779	7642	963	2300	367	15701	1513	1081	465	5583	5721	600	4326	868	2182	9046	3458	3271	262	482	562	254	2141	12438	6126
ENSG00000005513.9	SOX8	protein_coding	0	6	29	43	0	2	2	8	1	25	5	23	6	3	87	0	11	16	10	48	6	1	27	17	0	15	0	119	9	0	0	330	5	0	10	0	65	36	16	22	0	1	1	0	24	116	11
ENSG00000005700.12	IBTK	protein_coding	1303	719	878	5214	3201	1872	750	1143	2672	1886	2212	2118	913	1980	2022	1164	2834	1091	2156	2841	2139	927	1230	2678	834	523	1101	2333	1555	547	1228	886	1787	1715	3108	2839	1260	2369	1762	1348	482	959	1885	5241	1462	2632	2478
ENSG00000005801.14	ZNF195	protein_coding	1905	834	917	5475	2659	2420	1261	1186	3204	3050	2458	2639	1229	1978	3042	1871	3139	1733	2198	4243	2791	1168	1402	4055	1209	1193	1457	4445	3574	632	708	1533	2967	1791	2733	2880	1213	3296	2517	1378	260	940	1169	2165	3070	4423	3973
ENSG00000005810.15	MYCBP2	protein_coding	4817	1450	2143	7988	10293	5924	1608	2979	3241	5046	7671	3870	2439	4436	4335	4862	3683	3258	4468	4156	6211	1535	1821	2558	7884	881	3813	3007	2784	2655	4809	3718	2930	3059	7410	5237	4718	4023	3275	4162	1398	3707	5053	4657	3313	4056	2964
ENSG00000005812.8	FBXL3	protein_coding	2259	735	1923	6411	3446	4278	1653	3337	4803	2053	2822	3107	1816	2505	3882	1310	3837	2922	3281	5362	3646	1160	2252	4595	3291	982	1625	8601	3698	944	1407	4119	4149	1135	6476	4796	2485	4200	2458	3437	1054	815	1420	17163	4159	5624	3775
ENSG00000005844.15	ITGAL	protein_coding	152	367	84	1669	494	240	352	163	393	1359	284	407	144	420	751	189	672	226	517	665	554	739	318	823	274	249	143	326	679	1445	576	1601	458	778	1235	178	2278	695	1402	415	184	1275	955	184	1047	535	867
ENSG00000005882.9	PDK2	protein_coding	61	6	22	118	86	97	23	81	138	58	86	77	47	86	82	54	182	45	75	239	115	38	47	173	15	33	16	199	124	1	42	0	158	18	187	59	26	122	86	69	16	24	39	7	47	109	181
ENSG00000005884.15	ITGA3	protein_coding	17	23	8	50	17	21	17	3	10	103	6	54	7	13	19	12	102	17	8	20	20	23	4	6	16	27	7	15	16	173	25	118	11	9	41	5	43	27	14	11	12	172	33	0	71	20	9
ENSG00000005889.13	ZFX	protein_coding	1881	777	1019	5519	3885	2072	1043	1335	3237	2783	2111	2256	1150	1869	3697	1614	2410	1982	1954	3575	2972	836	1419	2971	1482	851	1604	3059	3049	896	1252	1017	2406	1484	2604	2134	2036	2659	2015	1460	453	915	1463	1625	1490	2817	2513
ENSG00000005893.13	LAMP2	protein_coding	1983	765	1363	9066	3107	2742	1362	1878	5007	2286	2355	2091	1691	2732	2984	1660	3814	1561	2824	6090	3001	752	1974	5606	1587	1187	985	6282	4409	959	1237	3748	3918	1642	5612	3511	3189	6155	4461	2562	486	546	848	3079	3022	7186	4407
ENSG00000005961.15	ITGA2B	protein_coding	2	2	2	8	11	5	3	1	6	13	0	2	2	2	11	0	12	5	0	1	1	6	3	0	36	1	4	0	2	20	1	0	0	1	0	4	158	1	0	0	3	10	8	0	31	0	0
ENSG00000005981.10	ASB4	protein_coding	0	0	0	0	0	0	0	0	0	0	0	0	0	0	0	0	0	0	0	0	0	0	0	0	0	0	0	0	0	0	0	0	0	0	0	0	8	0	0	0	0	0	0	0	0	0	0
ENSG00000006007.9	GDE1	protein_coding	676	614	227	1902	685	1128	1156	389	1638	2983	425	1250	370	613	637	296	5871	537	780	2237	1561	1590	455	2049	846	2435	315	2300	2280	1623	581	1521	1571	716	2483	835	3084	1622	1683	1199	218	1039	262	718	4388	1699	1651
ENSG00000006015.15	C19orf60	protein_coding	380	98	168	1210	559	637	220	231	743	526	376	337	186	261	666	588	681	333	405	1435	1234	372	175	1066	216	349	213	1274	419	374	333	464	911	237	720	277	518	1008	754	437	126	206	205	15	437	1028	1206
ENSG00000006016.8	CRLF1	protein_coding	4	0	0	12	8	2	1	2	5	18	5	2	6	2	12	1	15	0	0	6	7	1	1	9	3	0	4	5	6	5	1	28	3	0	3	6	1	7	5	0	4	0	0	0	1	12	7
ENSG00000006025.9	OSBPL7	protein_coding	53	252	19	644	75	18	193	38	120	1084	51	591	45	180	102	67	515	63	181	140	19	360	64	266	89	148	40	96	155	5142	78	679	176	532	292	42	1896	252	550	41	25	927	99	72	768	95	212
ENSG00000006042.9	TMEM98	protein_coding	0	1	0	2	0	2	0	4	2	0	0	0	0	0	0	1	1	0	0	0	0	0	0	0	0	1	0	0	0	0	22	0	0	0	0	0	0	0	0	0	0	5	2	1	0	0	0
ENSG00000006047.10	YBX2	protein_coding	0	0	1	0	0	9	0	1	2	0	0	0	0	0	0	0	0	0	0	0	0	0	0	0	0	0	0	0	0	0	0	0	0	0	0	0	0	0	0	0	0	0	0	0	0	0	0
ENSG00000006059.3	KRT33A	protein_coding	0	0	0	0	0	1	0	0	0	0	0	0	0	0	0	0	0	0	0	0	0	0	0	0	0	0	0	0	0	0	0	0	0	0	0	0	0	0	0	0	0	0	0	0	0	0	0
ENSG00000006062.11	MAP3K14	protein_coding	136	43	40	255	373	196	62	37	80	197	180	70	45	63	189	198	69	91	41	171	419	86	33	152	224	48	219	173	70	344	79	536	155	89	79	127	237	148	99	81	57	226	192	0	121	180	149
ENSG00000006071.9	ABCC8	protein_coding	1	0	0	0	8	3	0	0	1	0	5	2	2	1	0	2	0	2	0	0	0	0	1	0	0	0	0	0	0	0	0	0	0	0	0	2	0	0	0	0	0	0	1	0	0	2	1
ENSG00000006116.3	CACNG3	protein_coding	0	0	0	0	0	0	0	0	0	0	0	0	0	0	0	0	0	0	0	0	0	0	0	0	0	0	0	0	0	0	0	0	0	0	0	0	0	0	0	0	0	0	0	0	0	0	1
ENSG00000006118.12	TMEM132A	protein_coding	0	0	2	2	3	2	0	5	1	0	2	0	2	0	0	2	0	1	0	0	7	0	0	0	0	0	2	0	0	0	3	24	0	0	0	1	5	0	0	0	2	0	0	0	0	0	0
ENSG00000006125.14	AP2B1	protein_coding	1148	1090	645	4666	2177	1745	2044	969	2397	3524	1102	1795	951	1590	1710	935	4472	1062	1043	2682	1895	1628	1183	2603	1160	1209	777	3183	1612	2349	1107	2494	3086	1801	2794	961	3109	3125	2823	1365	259	1477	797	1149	2705	3658	2460
ENSG00000006128.9	TAC1	protein_coding	4	0	1	0	17	0	0	0	0	0	0	0	0	0	0	0	0	0	0	0	10	0	0	0	0	0	0	0	0	1	0	0	0	0	0	0	0	0	0	0	0	0	0	0	0	0	0
ENSG00000006194.8	ZNF263	protein_coding	290	124	188	988	500	331	158	104	557	566	404	275	187	312	616	403	874	227	250	888	545	218	196	580	616	229	256	990	297	645	373	1171	362	163	798	214	611	627	299	534	125	220	227	213	663	863	579
ENSG00000006210.6	CX3CL1	protein_coding	0	0	0	0	0	0	0	0	0	0	0	0	0	0	0	0	0	1	0	0	0	0	0	0	0	0	0	0	0	2	0	0	0	0	0	0	0	0	0	0	0	1	0	0	0	0	0
ENSG00000006282.17	SPATA20	protein_coding	78	23	16	193	272	149	42	17	78	114	50	78	25	26	107	116	54	28	43	64	198	45	25	120	199	47	79	82	67	330	163	89	33	44	49	77	277	112	76	6	54	79	46	15	181	139	153
ENSG00000006283.15	CACNA1G	protein_coding	2	1	1	7	0	0	2	1	1	17	6	1	1	5	3	1	45	0	19	1	1	0	1	4	0	0	0	1	0	8	1	0	0	0	24	0	1	0	0	0	0	0	0	0	0	0	0
ENSG00000006327.11	TNFRSF12A	protein_coding	61	48	41	226	57	160	108	56	211	230	25	142	38	42	58	25	235	27	31	310	153	170	17	156	27	155	10	110	65	32	2	23	141	18	166	29	147	81	81	89	12	27	5	0	202	84	65
ENSG00000006377.10	DLX6	protein_coding	0	0	0	0	0	0	0	0	0	0	0	0	0	0	0	0	0	0	0	0	0	0	0	0	0	1	0	0	0	0	0	0	0	0	0	0	0	0	0	0	0	0	0	0	0	0	0
ENSG00000006432.13	MAP3K9	protein_coding	106	85	64	337	376	202	60	74	173	368	224	179	61	131	204	253	166	110	60	219	207	111	66	196	201	96	196	195	149	461	167	1089	153	92	355	126	296	207	129	123	54	332	216	199	94	116	139
ENSG00000006451.5	RALA	protein_coding	1522	549	2331	5649	2260	3669	951	1936	5247	2023	1954	1320	3145	3309	3837	1113	3575	5297	5324	9232	4874	1547	4147	7300	2989	1087	1279	7069	5594	561	1518	4352	5371	1330	11390	2198	2930	7013	3113	5775	478	643	1411	2517	2391	5832	6663
ENSG00000006453.11	BAIAP2L1	protein_coding	30	0	4	25	18	10	2	1	9	9	10	0	0	1	21	6	9	0	0	0	54	2	2	0	49	2	28	34	2	24	14	0	16	7	24	24	9	35	4	0	4	7	14	0	4	20	9
ENSG00000006459.8	KDM7A	protein_coding	1987	1644	1035	8360	4457	2004	1865	1690	3733	6256	858	2335	729	1844	6345	1069	3507	1174	1958	6142	3501	1881	2233	4995	985	2851	1751	5219	2997	2069	855	2191	5112	3114	4306	3007	2995	5400	3159	2168	487	2283	2559	2188	4021	6583	4458
ENSG00000006468.11	ETV1	protein_coding	0	0	0	2	0	1	7	0	1	0	0	1	0	0	0	0	3	0	0	0	0	1	0	0	1	2	0	24	0	3	0	0	1	5	0	0	0	0	6	0	0	0	0	0	0	0	1
ENSG00000006530.13	AGK	protein_coding	616	198	278	2465	1450	1025	283	322	844	656	889	318	391	740	1345	848	285	527	527	1077	713	240	433	1016	368	119	683	1110	540	103	250	119	577	590	479	723	375	1359	1109	305	157	231	777	154	436	1767	1333
ENSG00000006534.13	ALDH3B1	protein_coding	0	0	0	0	1	0	1	0	0	0	5	3	0	0	0	2	0	0	0	0	3	7	0	0	6	0	1	0	0	1	4	0	0	0	0	8	102	1	0	0	0	2	2	0	7	0	0
ENSG00000006555.8	TTC22	protein_coding	15	43	10	59	29	18	51	14	13	134	4	118	11	23	50	9	50	29	35	27	25	79	14	41	11	20	14	41	33	316	26	64	42	29	51	7	187	32	47	78	7	251	78	6	93	38	40
ENSG00000006576.14	PHTF2	protein_coding	1450	209	843	1263	2972	1826	704	808	581	503	1700	1440	965	908	1337	1264	1383	1529	787	420	2190	229	1132	680	1232	489	869	1154	1042	1205	1030	868	1444	517	709	3226	1303	2250	630	899	248	303	1244	1205	1496	1800	641
ENSG00000006606.6	CCL26	protein_coding	1	0	1	0	0	0	0	0	1	0	0	1	0	0	0	0	0	0	0	0	0	0	0	0	0	0	0	0	0	0	0	0	0	0	0	0	0	0	0	0	0	0	0	0	0	0	0
ENSG00000006607.11	FARP2	protein_coding	409	87	111	319	930	614	141	175	206	396	467	232	70	116	203	319	252	94	194	154	714	101	107	206	1019	114	338	147	170	508	408	290	165	121	344	367	227	144	185	149	121	303	197	85	334	172	93
ENSG00000006611.13	USH1C	protein_coding	0	0	0	0	1	0	1	0	1	0	0	0	0	0	0	1	0	0	0	0	0	0	0	2	0	0	0	0	0	1	0	0	0	0	0	0	1	0	0	0	0	0	0	0	0	0	0
ENSG00000006625.15	GGCT	protein_coding	711	168	687	1319	706	935	237	837	1404	576	1127	672	746	1031	663	595	2006	1318	1353	1544	848	309	693	1346	1141	318	310	1517	1598	170	456	231	932	399	2331	922	806	924	805	1028	207	207	288	895	661	1776	1538
ENSG00000006634.5	DBF4	protein_coding	2811	1039	1627	6128	5107	5315	1878	3028	5785	4525	3603	3394	2015	3343	4369	1484	5764	2320	3974	4809	4359	1766	2879	4555	1190	1758	2021	5854	6791	762	1361	1382	3645	2614	4705	3895	902	4128	2921	2782	466	1158	2339	3119	3466	5564	3799
ENSG00000006638.9	TBXA2R	protein_coding	6	0	0	22	19	4	0	0	10	0	0	0	0	1	0	1	0	0	2	23	5	3	1	1	5	0	8	7	4	6	14	0	0	1	23	7	10	1	0	5	1	7	11	14	2	8	51
ENSG00000006652.11	IFRD1	protein_coding	2540	2148	1666	12352	9477	5930	3648	2984	4930	8849	4244	5311	2537	3581	8914	4887	3925	2523	4120	6861	4447	2053	2045	5400	3283	2132	4140	6262	5604	3146	1792	3844	2411	2769	3432	3367	3456	4618	2325	2173	447	2235	2497	5311	5269	5191	4072
ENSG00000006659.10	LGALS14	protein_coding	3	0	4	2	7	0	0	10	0	0	4	0	37	0	5	0	0	48	0	2	1	0	0	0	0	0	0	29	13	0	0	0	20	0	0	0	0	26	3	123	7	0	0	109	3	16	0
ENSG00000006695.8	COX10	protein_coding	250	74	279	716	566	472	175	514	792	434	512	369	413	587	688	219	754	574	575	1296	633	312	413	800	223	274	135	917	843	112	205	373	568	277	1129	219	143	578	351	569	67	134	204	359	452	806	629
ENSG00000006704.8	GTF2IRD1	protein_coding	19	6	30	24	25	11	1	18	3	4	7	19	37	3	78	8	12	45	2	11	14	0	15	1	68	20	8	72	6	48	2	18	62	4	35	8	114	62	4	117	1	15	54	1	28	62	6
ENSG00000006712.12	PAF1	protein_coding	943	324	155	3391	1597	1083	502	167	1394	1193	382	163	162	242	933	718	1188	254	319	2481	2136	249	198	1441	565	531	378	2349	410	749	476	856	1106	417	828	806	874	2043	1244	452	143	477	261	74	910	2661	1727
ENSG00000006715.13	VPS41	protein_coding	1596	248	348	2576	3422	1275	330	541	1477	1025	2020	755	841	1403	1396	1289	861	601	1033	2047	1719	257	616	1774	818	147	833	1484	905	335	527	505	966	962	1462	1878	542	1913	1507	669	174	364	639	295	544	1862	1476
ENSG00000006740.14	ARHGAP44	protein_coding	10	2	8	10	29	25	8	9	6	14	18	7	10	10	15	13	6	7	14	13	31	5	4	6	19	1	11	10	9	67	8	155	2	10	13	13	48	3	14	5	6	9	12	2	16	12	13
ENSG00000006744.16	ELAC2	protein_coding	314	126	84	2042	733	315	121	47	265	518	188	105	113	185	760	592	321	162	184	1123	1008	132	94	761	250	148	253	923	250	295	282	705	305	183	148	405	411	1042	554	263	70	202	181	30	356	1020	1084
ENSG00000006747.12	SCIN	protein_coding	27	1	1	2	5	22	0	1	16	1	11	13	0	3	3	23	53	2	0	0	17	0	0	0	0	5	15	0	0	3	14	0	0	3	3	38	8	14	6	0	2	0	9	0	2	10	15
ENSG00000006756.13	ARSD	protein_coding	20	7	10	38	56	202	31	25	64	28	104	33	19	40	20	60	56	11	92	27	87	19	16	61	106	12	15	21	81	35	195	0	70	59	166	14	323	23	70	38	44	42	22	5	39	53	76
ENSG00000006757.9	PNPLA4	protein_coding	256	15	99	177	277	396	48	126	316	114	333	87	141	186	227	161	173	223	268	633	494	43	111	389	125	51	112	319	228	6	225	521	130	49	417	270	39	210	157	185	43	18	67	285	123	329	387
ENSG00000006788.10	MYH13	protein_coding	1	0	2	0	0	1	0	3	1	0	0	0	0	0	0	0	0	0	0	0	0	0	0	0	0	0	0	0	0	5	0	0	0	0	0	0	13	0	0	0	0	0	0	0	0	0	0
ENSG00000006831.9	ADIPOR2	protein_coding	659	249	153	1001	748	714	510	346	1153	1418	494	733	279	410	635	260	1379	254	543	954	1635	685	292	1090	1505	618	384	752	970	627	767	1748	588	596	2349	333	1083	727	818	638	229	526	206	297	1509	742	794
ENSG00000006837.9	CDKL3	protein_coding	40	2	18	82	63	70	27	27	68	48	52	56	51	42	72	27	63	39	59	84	70	18	17	38	24	10	60	52	48	15	17	0	47	14	58	55	17	76	34	71	12	21	66	81	39	74	86
ENSG00000007001.10	UPP2	protein_coding	1	0	5	1	0	2	0	2	1	0	4	1	1	0	0	2	0	0	2	2	3	0	0	2	0	0	0	2	0	2	0	0	1	1	0	0	0	1	0	1	0	0	0	0	1	3	0
ENSG00000007038.8	PRSS21	protein_coding	7	5	11	41	95	18	28	0	21	94	50	80	20	78	49	8	12	0	10	139	12	34	24	149	7	42	6	43	135	4	28	0	62	59	48	17	27	56	34	51	20	18	7	0	149	207	177
ENSG00000007047.12	MARK4	protein_coding	17	19	7	41	40	35	22	9	11	56	13	15	6	26	23	19	48	8	40	22	50	11	19	31	33	12	21	24	8	70	21	177	20	27	62	10	92	24	33	12	9	86	55	27	59	8	33
ENSG00000007062.9	PROM1	protein_coding	0	0	0	2	1	8	2	13	11	0	0	0	0	6	0	0	0	0	0	0	8	0	4	28	0	8	0	0	22	11	4	0	0	6	9	0	21	1	0	0	0	0	0	0	0	0	2
ENSG00000007080.8	CCDC124	protein_coding	470	118	152	913	518	766	247	194	835	528	505	230	176	319	376	308	877	221	303	1718	1115	236	151	1319	310	360	185	1186	470	227	248	298	1174	223	856	254	229	924	659	487	90	177	84	2	320	1037	1182
ENSG00000007129.15	CEACAM21	protein_coding	41	9	7	159	123	179	31	50	265	71	18	6	36	37	116	75	77	6	0	422	151	9	3	119	40	57	25	240	74	2	4	0	46	12	132	83	103	188	200	31	11	11	21	0	0	142	132
ENSG00000007168.10	PAFAH1B1	protein_coding	2477	1439	1771	7842	4124	3798	2461	2781	5041	6430	2561	3507	2213	3384	5996	1393	5817	2981	3546	5912	4061	1933	2446	4572	3164	1865	1423	4826	4777	2644	2421	6072	4583	2765	7014	2682	5929	4133	3635	4159	676	1829	1962	4066	6673	4899	3382
ENSG00000007171.14	NOS2	protein_coding	0	0	0	3	0	0	0	0	3	0	0	0	1	0	0	0	0	0	0	0	1	0	0	0	0	0	0	2	0	0	2	0	0	0	0	2	0	1	0	0	0	0	0	0	0	0	0
ENSG00000007174.15	DNAH9	protein_coding	2	0	3	3	0	3	3	1	10	0	2	4	2	6	2	1	1	5	0	3	2	0	0	0	0	0	0	1	2	13	2	0	0	0	0	0	11	0	0	0	0	0	2	0	2	0	0
ENSG00000007202.12	KIAA0100	protein_coding	710	285	255	1273	1466	1292	389	293	1257	1436	924	478	177	825	663	272	776	222	285	1187	1640	443	326	673	773	303	304	662	292	1993	558	1373	666	597	494	502	1385	1000	1004	466	223	662	282	209	646	1060	724
ENSG00000007216.12	SLC13A2	protein_coding	0	0	1	0	0	1	0	0	0	0	0	0	0	0	0	0	0	1	1	0	0	0	0	0	0	0	2	0	0	3	0	0	0	0	0	0	1	0	0	0	0	0	0	0	0	0	0
ENSG00000007237.16	GAS7	protein_coding	82	110	7	303	227	65	91	2	161	645	33	109	20	74	41	85	305	40	222	264	592	229	115	422	93	126	99	82	415	409	121	313	92	175	326	142	547	82	298	43	27	259	18	384	394	17	96
ENSG00000007255.8	TRAPPC6A	protein_coding	249	63	218	589	795	811	85	311	479	425	858	200	220	324	447	415	271	525	541	1695	1225	360	385	970	619	228	160	953	767	152	367	203	834	136	1175	327	280	783	363	801	99	44	70	0	310	717	807
ENSG00000007264.11	MATK	protein_coding	18	33	0	122	8	0	61	1	70	227	2	57	0	38	1	5	247	2	41	147	9	158	16	196	18	140	2	61	86	361	5	205	70	53	202	3	300	27	144	51	1	157	4	0	246	5	81
ENSG00000007306.12	CEACAM7	protein_coding	0	0	0	0	0	1	0	0	2	0	0	0	0	0	0	0	0	0	0	0	0	0	0	0	0	0	0	0	0	1	0	0	0	0	0	0	0	0	0	0	0	0	0	0	0	1	0
ENSG00000007312.10	CD79B	protein_coding	4563	6	28	70	5379	7958	45	39	43	33	3998	23	0	7	34	3838	100	13	8	84	8220	30	12	71	2013	62	1462	114	76	89	1805	0	125	11	126	4052	125	69	11	39	851	14	9	0	67	181	77
ENSG00000007314.9	SCN4A	protein_coding	12	0	0	0	9	0	1	1	1	16	3	6	1	0	0	23	0	1	0	0	0	12	0	0	0	0	11	1	0	0	4	0	0	0	0	5	1	4	2	0	0	0	3	0	4	0	0
ENSG00000007341.16	ST7L	protein_coding	236	71	198	569	420	448	149	252	477	364	251	309	211	315	346	161	771	299	416	480	295	167	168	456	166	183	123	448	407	138	218	76	307	170	589	251	324	407	275	309	64	72	189	380	311	508	408
ENSG00000007350.14	TKTL1	protein_coding	87	153	173	452	91	73	121	372	739	190	47	235	352	321	601	22	1422	108	502	1016	172	315	590	464	27	324	51	2881	1810	67	16	815	1100	52	658	143	384	1718	540	406	24	142	125	153	256	740	279
ENSG00000007372.18	PAX6	protein_coding	34	9	3	37	69	43	14	26	14	25	32	50	5	52	34	17	15	50	38	37	25	2	31	32	100	7	28	43	22	12	24	0	29	30	50	40	32	7	34	28	18	2	4	379	18	17	14
ENSG00000007376.5	RPUSD1	protein_coding	42	12	9	151	68	113	24	5	88	81	14	38	20	27	43	90	159	12	15	194	153	35	13	200	97	34	27	232	16	214	64	164	144	45	97	61	79	133	117	42	39	52	26	0	101	144	172
ENSG00000007384.13	RHBDF1	protein_coding	4	1	0	1	24	0	0	2	1	2	0	4	0	3	0	10	0	0	0	0	0	0	0	0	0	0	5	0	0	0	1	0	0	2	0	0	4	0	0	0	6	0	0	0	0	0	0
ENSG00000007392.14	LUC7L	protein_coding	2141	718	568	9191	4761	2261	983	917	2761	3167	1551	1268	824	1485	4773	2659	2123	1065	1352	3375	2857	880	808	2089	1546	943	2506	2698	1306	2129	1067	2238	2542	1668	1919	3020	2250	3505	2348	984	493	1424	2494	108	1505	3908	3529
ENSG00000007402.9	CACNA2D2	protein_coding	4	23	1	63	11	8	34	5	20	129	3	63	2	1	19	2	52	0	8	37	6	75	1	32	0	28	3	33	54	220	0	6	14	17	105	4	341	39	30	32	1	111	3	42	109	13	30
ENSG00000007516.11	BAIAP3	protein_coding	92	9	1	73	204	166	13	5	9	40	55	5	0	10	18	135	8	0	10	35	445	20	3	25	59	5	88	12	1	12	64	59	10	14	7	108	29	0	10	17	48	11	1	0	16	5	2
ENSG00000007520.3	TSR3	protein_coding	533	82	169	883	662	929	194	153	827	653	423	253	96	216	430	437	952	145	174	2074	1847	482	104	1665	214	540	217	1681	364	160	167	354	1098	131	824	473	253	1193	654	537	142	109	74	0	362	1338	1281
ENSG00000007541.12	PIGQ	protein_coding	36	15	10	137	49	61	31	3	30	49	28	52	10	24	24	85	91	17	8	76	81	38	9	81	131	29	19	104	13	205	28	142	59	25	78	29	94	84	52	44	15	72	24	0	46	109	106
ENSG00000007545.13	CRAMP1L	protein_coding	109	59	34	293	226	77	54	29	80	186	85	133	39	68	197	123	65	92	97	179	134	67	68	100	259	28	146	149	70	427	118	308	159	68	123	67	461	154	201	102	47	137	104	64	127	194	172
ENSG00000007866.16	TEAD3	protein_coding	3	4	1	5	3	0	1	3	0	6	0	2	16	2	12	4	2	0	0	0	4	0	0	0	5	1	1	0	0	7	0	24	0	0	0	0	2	2	0	1	2	26	6	0	0	0	1
ENSG00000007908.13	SELE	protein_coding	2	0	0	0	3	0	0	0	5	0	0	1	0	4	6	1	0	0	0	7	0	0	0	2	0	0	2	2	0	0	0	0	0	3	0	10	0	2	0	5	0	0	0	0	0	13	0
ENSG00000007923.13	DNAJC11	protein_coding	211	54	52	780	385	248	68	77	250	269	204	33	108	250	276	203	168	53	119	418	373	49	78	244	72	75	161	336	266	81	43	2	249	168	188	195	55	399	336	47	14	73	131	5	105	528	518
ENSG00000007933.10	FMO3	protein_coding	0	0	1	0	1	2	0	0	0	0	0	0	0	0	0	2	1	0	1	0	0	0	0	0	2	0	3	0	0	7	0	0	0	0	0	0	0	0	0	0	0	0	0	1	1	0	0
ENSG00000007944.12	MYLIP	protein_coding	1319	1407	855	3496	3683	1710	2402	1644	2308	6700	1343	3113	1073	1522	3344	942	3457	1362	1566	2269	1963	2056	1517	1491	2439	1352	1702	2036	1901	3190	1749	4675	2344	1360	2944	1556	5182	1597	1683	1765	386	2406	900	3997	8239	2986	2319
ENSG00000007952.15	NOX1	protein_coding	16	10	12	71	28	19	9	15	15	10	24	51	11	23	9	4	0	26	0	8	47	18	10	32	62	2	12	8	52	25	34	0	12	14	20	2	46	9	3	33	8	19	65	0	32	10	9
ENSG00000007968.6	E2F2	protein_coding	7	0	3	1	51	10	1	1	1	1	22	0	0	0	0	6	0	0	0	8	3	0	3	1	3	0	5	2	4	1	67	0	2	0	0	12	21	4	11	2	27	6	3	0	17	4	0
ENSG00000008018.8	PSMB1	protein_coding	8400	4145	10942	28788	15149	20840	7888	11206	15504	17447	21454	11692	13929	20542	15018	9752	14848	18268	25467	32241	25180	7598	18403	26803	9450	6877	4979	26374	40802	2778	7206	6389	16049	6706	36174	10474	10846	20398	15329	16909	2012	4354	3598	5121	13925	20216	19649
ENSG00000008056.10	SYN1	protein_coding	6	1	0	7	0	0	20	1	0	4	0	6	0	0	0	0	20	1	0	1	12	6	0	13	1	21	0	14	0	60	1	0	2	2	0	6	246	10	3	5	0	4	2	0	125	1	10
ENSG00000008083.11	JARID2	protein_coding	599	314	553	1500	1212	580	400	687	825	1235	654	741	602	680	1402	706	868	785	786	962	1150	630	839	901	1590	262	802	1379	1112	1306	769	2190	1059	788	1261	556	2671	1184	863	779	152	883	775	475	1343	1215	921
ENSG00000008086.8	CDKL5	protein_coding	205	110	71	467	213	171	148	97	270	337	134	248	151	161	225	152	357	124	93	328	362	90	101	147	204	129	183	288	81	43	137	4	176	124	258	219	77	255	172	67	27	210	117	119	147	314	194
ENSG00000008118.7	CAMK1G	protein_coding	4	0	1	0	0	0	0	0	0	0	0	0	2	0	0	1	1	0	0	0	0	0	0	0	0	0	0	0	0	0	0	0	0	0	0	0	0	0	0	0	0	2	0	0	0	0	0
ENSG00000008128.20	CDK11A	protein_coding	94	89	123	520	390	142	110	170	121	386	143	227	166	229	429	153	73	191	219	119	144	94	166	117	86	58	191	118	222	104	19	96	83	111	171	50	64	168	166	84	10	251	273	33	142	211	170
ENSG00000008130.13	NADK	protein_coding	204	26	29	357	360	376	91	25	154	194	140	70	21	46	143	199	122	21	48	326	480	60	32	280	157	64	125	297	53	219	162	256	127	45	72	157	254	196	123	55	41	105	37	12	105	173	254
ENSG00000008196.10	TFAP2B	protein_coding	0	0	0	0	0	1	1	0	0	0	0	1	0	0	0	0	0	0	0	0	0	0	0	0	0	0	0	0	0	1	0	0	0	0	0	0	0	0	0	0	0	0	0	0	0	0	0
ENSG00000008197.4	TFAP2D	protein_coding	0	0	0	0	0	0	0	0	0	0	0	0	0	0	0	0	0	0	0	0	0	0	0	0	0	0	0	0	0	0	1	0	0	0	0	0	0	0	0	0	0	0	0	0	0	0	0
ENSG00000008226.17	DLEC1	protein_coding	5	18	29	110	11	1	10	24	22	40	4	16	8	18	48	11	12	10	32	83	34	10	38	74	0	18	4	70	64	61	20	0	71	8	2	7	22	105	32	40	0	31	37	0	55	53	56
ENSG00000008256.13	CYTH3	protein_coding	148	583	96	770	267	149	602	146	168	2230	92	1380	168	235	294	242	1836	265	204	106	257	827	148	152	498	637	190	358	263	3396	102	1604	217	297	264	126	4575	286	165	260	61	1445	194	701	2077	219	116
ENSG00000008277.12	ADAM22	protein_coding	5	29	17	210	150	42	58	50	110	102	88	94	33	187	77	44	116	104	110	64	39	40	13	58	24	17	59	50	181	81	19	149	101	116	133	82	26	102	125	58	7	154	77	17	152	54	73
ENSG00000008282.5	SYPL1	protein_coding	9394	1612	3407	9532	8942	15026	4947	5541	15151	5320	8644	6932	2656	4740	4512	2805	15838	4674	5503	14564	12903	2478	4015	11118	7989	4349	2035	21232	10093	1971	2694	8149	9989	2803	12238	18022	3474	10409	5457	5517	1769	1049	1346	11341	8680	13930	8259
ENSG00000008283.13	CYB561	protein_coding	33	62	19	146	67	44	106	30	43	389	28	228	54	58	73	25	297	150	12	165	326	232	80	209	101	202	45	87	98	465	124	182	162	36	58	31	672	153	118	78	16	210	48	7	558	172	87
ENSG00000008294.18	SPAG9	protein_coding	1865	2284	1624	4873	3850	3068	3120	2239	2781	5563	2043	5061	1519	2900	2861	877	4784	2029	2312	1969	2563	2155	1479	1894	3658	1464	1934	2817	3492	2750	1629	4171	3007	2126	4276	2540	5904	2381	2350	2604	666	4002	2658	6592	5377	1987	1494
ENSG00000008300.12	CELSR3	protein_coding	1	0	0	2	8	16	0	2	2	4	1	6	1	21	1	5	0	0	7	1	2	0	6	2	0	0	5	17	10	10	14	0	1	7	1	1	2	5	9	4	0	1	5	0	1	0	15
ENSG00000008311.12	AASS	protein_coding	117	32	21	510	246	57	7	126	80	33	147	52	35	114	172	96	48	14	95	50	27	10	50	109	4	2	61	85	4	24	15	0	40	75	0	72	1	72	41	13	4	19	32	4	37	136	95
ENSG00000008323.13	PLEKHG6	protein_coding	0	0	0	0	1	0	2	1	0	4	0	0	0	1	0	1	0	0	0	3	0	0	0	0	0	0	0	0	0	1	0	0	0	0	0	0	2	1	0	0	0	0	0	0	8	0	0
ENSG00000008324.8	SS18L2	protein_coding	3622	956	6883	5486	4409	9226	2277	8537	8777	5707	8815	7458	9151	12093	5682	2472	14021	13534	16791	11391	8856	3763	10999	9845	4186	3689	1791	10835	17807	790	3336	3660	7202	2835	18961	5002	4417	9583	5512	8587	927	861	1063	11318	7149	9859	7852
ENSG00000008382.13	MPND	protein_coding	11	2	3	17	16	7	1	1	17	10	7	14	1	4	6	6	12	1	15	12	22	14	4	10	21	9	3	28	2	35	23	0	14	3	18	3	62	10	6	9	4	4	9	5	33	29	10
ENSG00000008394.10	MGST1	protein_coding	10	0	0	0	1	18	5	1	2	4	14	18	3	0	0	0	56	0	0	0	8	1	0	0	69	1	0	0	0	72	0	0	0	0	0	4	213	0	0	0	4	1	0	0	48	0	0
ENSG00000008405.9	CRY1	protein_coding	509	1816	1034	5386	588	336	2417	939	1681	4745	312	5075	985	1513	2629	412	4027	1535	1613	2545	301	1621	944	1961	654	1352	388	3369	2057	1341	165	721	1871	845	2724	636	4065	2668	1477	1591	77	1226	1277	4604	5395	2169	1781
ENSG00000008438.4	PGLYRP1	protein_coding	0	0	0	0	0	0	0	0	0	0	0	0	0	0	0	0	0	0	0	0	0	0	0	0	0	0	0	0	0	0	0	0	0	0	0	0	0	0	0	0	0	0	0	0	0	0	0
ENSG00000008441.14	NFIX	protein_coding	8	3	4	33	13	14	4	1	17	7	7	9	0	8	6	5	9	6	2	3	35	1	2	5	15	0	4	15	20	10	15	24	2	7	4	3	27	8	8	0	4	5	0	1	14	13	5
ENSG00000008513.12	ST3GAL1	protein_coding	747	128	114	1591	1046	897	169	209	1290	518	382	167	131	490	867	670	528	191	400	1612	1634	237	197	1055	735	370	553	1296	482	644	613	1323	848	643	1132	429	1808	1243	1187	435	153	441	584	264	623	1267	1322
ENSG00000008516.14	MMP25	protein_coding	1	2	2	6	0	2	1	0	1	11	1	0	7	0	5	2	0	1	1	0	0	1	0	2	0	0	0	0	7	0	4	0	1	1	0	0	5	0	7	16	1	14	5	0	5	11	4
ENSG00000008517.14	IL32	protein_coding	4	753	796	3208	30	9	3182	2350	4397	8632	16	2086	1765	2718	2354	18	6112	2930	4500	10215	16	2874	2101	6764	10	3027	6	5088	5569	761	11	543	5484	1531	9015	20	3137	5290	5823	4719	3	905	424	68	4799	3587	3538
ENSG00000008710.15	PKD1	protein_coding	47	30	13	110	124	65	37	22	49	153	103	102	46	64	102	46	86	64	58	79	59	61	21	62	164	23	38	69	31	571	77	4	36	19	91	24	146	59	57	66	17	233	56	28	54	38	40
ENSG00000008735.12	MAPK8IP2	protein_coding	0	0	0	0	0	1	0	0	3	0	0	0	2	0	0	0	0	0	0	0	0	0	1	2	0	0	0	1	0	1	0	0	2	3	0	0	1	0	0	0	4	3	2	0	0	0	0
ENSG00000008838.15	MED24	protein_coding	97	62	27	401	171	121	49	46	87	183	63	102	74	66	194	181	101	120	69	136	232	75	32	115	371	41	137	174	119	378	132	201	124	78	130	148	367	225	178	89	59	269	186	43	225	286	208
ENSG00000008853.14	RHOBTB2	protein_coding	27	0	0	11	37	27	5	12	25	3	10	5	9	6	5	18	44	6	14	22	70	16	2	11	29	5	10	13	4	7	40	10	16	9	44	14	31	15	22	7	10	2	4	0	17	9	6
ENSG00000008869.9	HEATR5B	protein_coding	848	435	725	3088	2024	708	572	712	1056	1072	1334	1145	629	1116	1581	1067	663	979	927	812	878	376	588	644	487	208	683	761	612	329	423	481	720	797	624	1180	1002	1377	986	508	183	774	1210	386	642	1820	1359
ENSG00000008952.14	SEC62	protein_coding	5259	2846	4331	9994	9932	8614	4684	5959	8622	11010	9373	8306	7853	8232	7865	5559	13724	11416	12454	14111	11507	6888	11354	11479	11984	5279	3399	13390	17431	4666	7460	8741	11115	3674	18120	5858	15143	9019	7042	10007	1750	3636	2454	19406	15797	10343	8049
ENSG00000008988.7	RPS20	protein_coding	8765	1581	17670	7648	8560	22187	4173	20944	20545	12081	16058	15143	21259	22095	8763	4021	31188	32827	29783	31933	26852	12949	22449	22388	44346	11312	3035	30893	38581	14892	19449	47889	27643	7012	52612	8506	36860	25694	13805	34639	3487	3180	2533	37312	26534	21557	19550
ENSG00000009307.13	CSDE1	protein_coding	7556	2684	3829	28117	11558	11748	4768	5522	18227	10063	6304	5515	4721	6474	13652	5854	12060	7007	7763	28835	14160	4263	5724	21534	7693	4493	3550	30524	11545	2797	5453	9760	14584	6322	18683	10156	6782	22347	11610	11375	1879	2693	3192	7764	10332	26081	18393
ENSG00000009335.15	UBE3C	protein_coding	547	259	280	1359	863	706	424	435	638	1194	362	385	262	495	864	281	1053	349	651	1258	674	414	343	741	599	397	420	1042	674	399	483	453	834	691	687	431	687	899	745	547	155	266	545	827	862	1272	1064
ENSG00000009413.13	REV3L	protein_coding	2160	981	1176	4518	4204	3442	1639	2046	2345	3312	3217	3033	1200	3257	2029	1553	2385	1480	2463	2008	3092	1073	1670	3117	1290	1003	2211	2525	1919	903	1185	2294	1899	2499	3351	3545	2301	3136	2217	1439	441	1663	2137	3654	2370	3376	2338
ENSG00000009694.11	TENM1	protein_coding	0	307	336	818	2	0	388	427	167	466	0	817	237	766	428	0	129	210	488	60	0	191	94	90	0	39	0	83	314	242	10	398	96	590	29	15	725	130	292	127	0	842	841	56	622	243	244
ENSG00000009709.9	PAX7	protein_coding	0	0	1	0	0	0	0	0	0	0	0	1	0	0	0	0	0	0	0	0	0	0	0	0	0	0	0	0	0	0	0	0	0	0	0	0	0	0	0	0	0	0	0	0	0	0	0
ENSG00000009724.14	MASP2	protein_coding	26	12	22	84	43	6	23	27	18	18	27	0	4	14	36	20	0	20	10	6	5	2	5	18	20	2	25	17	4	12	9	0	9	4	5	36	14	28	16	2	2	26	50	0	0	36	25
ENSG00000009765.12	IYD	protein_coding	1	0	2	0	0	0	0	2	3	2	0	0	0	0	1	0	0	3	0	0	0	0	1	0	0	0	0	2	0	2	0	1	0	0	0	0	0	0	0	0	1	0	1	0	6	0	0
ENSG00000009780.13	FAM76A	protein_coding	1277	403	562	3950	2272	1568	481	915	1489	1001	1549	906	927	1323	2907	886	813	1172	1907	1395	2057	497	1277	1662	1200	310	1399	1742	2082	308	723	1043	825	654	1912	1696	925	1109	833	963	210	489	707	3412	912	1889	1608
ENSG00000009790.12	TRAF3IP3	protein_coding	1770	152	1134	6405	3891	2271	279	2399	3270	1146	3571	638	1478	1682	7255	2550	838	2690	2992	4962	2261	265	1612	2637	981	274	1084	2821	2099	115	1612	149	1558	584	3035	1947	563	3593	1492	1931	518	228	2097	1254	885	6565	4824
ENSG00000009830.9	POMT2	protein_coding	23	31	8	101	70	64	28	17	39	77	17	20	30	14	48	67	19	11	22	15	75	21	4	8	29	24	49	71	14	274	31	40	18	31	51	42	73	15	23	54	1	84	27	0	41	44	36
ENSG00000009844.13	VTA1	protein_coding	5828	2644	5493	23269	8841	10556	5811	8798	16777	7934	12136	9487	6852	11784	10150	4537	10848	8101	12684	20537	8532	2673	7981	17977	2208	3202	2760	19317	18899	669	1791	1930	9790	4679	16600	10718	2996	14563	10295	5881	723	1007	2724	4276	5681	21026	16284
ENSG00000009950.13	MLXIPL	protein_coding	0	0	0	2	0	0	0	0	0	0	0	0	0	0	2	1	0	0	2	0	0	0	0	0	0	0	0	0	0	4	0	0	0	0	0	0	0	0	0	0	0	6	8	1	1	0	0
ENSG00000009954.8	BAZ1B	protein_coding	1431	618	573	5000	2383	2228	1019	713	2261	3550	1206	1041	811	1411	2143	1295	1796	988	1056	3084	3887	1274	1006	3112	2280	1094	1237	2732	1436	2352	1374	1608	2450	1802	2583	1653	1799	2919	2071	1513	453	1826	905	357	1353	2780	2399
ENSG00000010017.11	RANBP9	protein_coding	864	1387	1220	3524	1851	1535	2050	1840	2423	4959	1135	4677	1798	2014	3012	440	6638	2263	2458	1613	1211	2073	1603	1363	1972	1287	907	1949	2995	1425	722	2812	2463	2038	4635	1244	3643	1468	1402	2024	358	1798	1935	6438	5930	1765	1262
ENSG00000010030.11	ETV7	protein_coding	29	14	17	37	9	10	0	13	0	31	26	7	38	4	26	40	71	11	18	24	71	5	28	0	0	11	8	57	14	1	20	0	107	3	15	80	179	273	104	2	15	4	34	0	27	263	32
ENSG00000010072.13	SPRTN	protein_coding	411	349	433	2300	931	656	497	402	944	1315	651	761	506	747	1438	565	833	668	862	1046	659	297	511	921	730	350	632	1253	1065	283	247	547	597	513	1005	524	468	1163	950	571	88	597	624	618	917	1279	1122
ENSG00000010165.17	METTL13	protein_coding	180	68	96	964	298	357	69	131	347	208	223	199	178	256	335	311	663	365	342	858	498	165	207	414	679	81	222	641	297	420	262	106	375	93	789	205	389	458	275	487	139	289	190	278	290	681	632
ENSG00000010219.11	DYRK4	protein_coding	250	82	276	751	472	584	78	299	510	354	577	465	198	633	456	319	604	450	721	1120	684	198	326	893	407	173	195	969	582	181	288	443	576	139	1301	198	293	544	470	665	118	86	131	324	216	739	756
ENSG00000010244.14	ZNF207	protein_coding	6298	4428	3845	31480	12884	9362	6913	6185	10622	9538	9952	11373	4488	8918	11567	5630	7461	6078	8836	11934	4903	2416	3833	8011	5979	2333	5691	10215	6222	3401	3478	6348	7668	5287	8577	8750	8995	11028	8898	5269	1564	5418	10033	6072	11730	15840	11133
ENSG00000010256.8	UQCRC1	protein_coding	1371	633	420	7029	2755	3345	1090	433	2266	2103	1681	726	274	882	3193	2104	1696	583	598	5975	4443	832	384	4766	1387	1037	1099	5781	1546	1262	591	1025	2169	642	2184	1339	1213	3729	2455	1289	416	746	450	157	1189	4561	4129
ENSG00000010270.11	STARD3NL	protein_coding	992	273	233	1994	1575	2270	732	391	2185	1335	1120	1777	558	952	1475	552	2642	676	2288	3543	3069	1296	782	4093	1348	896	590	3040	3141	512	771	239	1336	959	4168	1536	1179	1690	2626	845	362	354	241	4803	1918	1909	2023
ENSG00000010278.9	CD9	protein_coding	978	5	23	202	174	470	21	3	159	19	181	29	12	51	42	182	1	23	30	344	407	11	10	173	55	70	191	97	102	2	91	0	96	33	68	428	419	25	82	0	90	2	5	4	204	115	163
ENSG00000010282.12	HHATL	protein_coding	0	0	1	0	0	0	0	0	0	0	0	0	0	0	0	0	0	13	0	0	0	0	0	0	0	0	0	0	0	0	0	0	0	0	0	0	0	0	0	0	0	0	0	0	0	0	0
ENSG00000010292.10	NCAPD2	protein_coding	98	64	32	416	228	198	41	87	171	152	135	108	71	127	206	150	144	116	135	314	211	38	42	138	198	46	63	234	142	91	136	254	124	144	409	105	230	166	105	152	81	147	154	72	103	219	244
ENSG00000010295.17	IFFO1	protein_coding	68	95	33	420	276	118	68	31	78	345	110	208	94	106	326	151	198	99	149	199	143	140	67	80	156	80	119	108	114	590	207	216	137	154	138	63	927	227	279	75	31	334	189	2	617	180	167
ENSG00000010310.6	GIPR	protein_coding	0	310	7	440	30	7	160	2	73	783	0	158	13	131	25	8	197	28	177	47	25	235	14	62	2	96	4	2	298	1542	18	126	43	353	114	1	929	43	303	0	2	472	19	87	250	20	114
ENSG00000010318.17	PHF7	protein_coding	68	9	27	167	167	72	9	31	76	71	87	15	40	57	132	132	45	25	86	74	121	7	40	59	78	21	49	93	71	56	25	308	63	20	146	84	94	117	105	70	19	26	63	102	14	104	146
ENSG00000010319.4	SEMA3G	protein_coding	1	0	4	0	8	0	0	1	0	1	3	0	1	0	12	0	0	9	0	0	0	0	0	0	0	0	2	1	0	0	9	0	0	0	0	0	18	0	0	0	6	6	0	0	5	2	0
ENSG00000010322.13	NISCH	protein_coding	276	260	157	1603	712	244	266	231	517	1007	386	560	172	406	975	483	434	265	282	463	606	313	129	396	487	189	371	540	306	2283	529	1429	485	483	619	230	1043	670	628	267	94	978	412	299	1045	802	750
ENSG00000010327.8	STAB1	protein_coding	1	0	1	0	2	7	0	4	3	8	0	5	1	0	0	2	8	0	0	2	4	0	1	0	8	1	0	0	0	33	1	0	0	0	0	0	118	0	0	0	0	5	0	0	19	0	0
ENSG00000010361.11	FUZ	protein_coding	20	2	4	38	28	59	12	18	57	41	31	10	18	13	47	11	17	7	7	86	59	13	2	32	29	9	6	23	3	33	11	21	22	6	40	7	8	25	21	15	1	13	22	0	16	42	49
ENSG00000010379.13	SLC6A13	protein_coding	0	2	0	13	25	0	5	2	0	13	5	2	1	15	14	10	0	0	0	0	13	4	0	9	0	0	1	9	0	0	27	0	1	19	0	6	9	5	0	0	0	1	2	0	0	10	0
ENSG00000010404.15	IDS	protein_coding	8063	2393	3854	12755	10435	13451	3777	3726	10148	16746	4900	7247	2307	4400	7608	2192	19106	3400	4297	21972	18827	6697	3570	15378	11742	8355	3005	15967	8136	5643	7481	16984	13932	4949	16763	8651	13756	11349	10285	7962	2620	3385	3106	15953	19234	12673	11798
ENSG00000010438.14	PRSS3	protein_coding	0	1	4	24	0	0	4	0	5	2	0	0	1	30	1	0	5	0	7	12	0	0	0	12	0	0	0	3	10	0	0	0	0	5	0	0	18	0	2	0	0	5	0	0	0	0	0
ENSG00000010539.9	ZNF200	protein_coding	683	227	159	2474	703	542	233	385	1389	786	489	494	304	384	1066	667	1478	736	863	1633	618	275	341	1534	748	305	329	2000	670	584	221	756	851	427	1816	643	362	1555	895	703	132	366	727	1090	446	2157	1639
ENSG00000010610.7	CD4	protein_coding	3	4	301	1	3	5	46	373	2	26	12	44	225	1	965	5	134	410	0	6	10	9	444	0	9	24	3	1591	0	17	4	210	1080	0	2	18	829	1271	0	861	1	2	395	0	208	1108	0
ENSG00000010626.12	LRRC23	protein_coding	73	39	47	416	172	162	111	83	208	137	86	107	29	196	115	73	349	36	87	403	305	104	59	269	92	68	40	216	165	35	115	182	145	50	233	55	33	107	84	176	19	37	53	0	212	213	364
ENSG00000010671.13	BTK	protein_coding	2357	5	1	9	3638	2512	1	0	2	3	1811	12	0	0	1	2511	8	23	0	10	2900	1	3	2	1784	1	1499	0	3	17	1549	0	0	0	56	2556	350	9	0	0	402	8	0	0	30	3	2
ENSG00000010704.16	HFE	protein_coding	2	0	0	12	17	22	0	0	7	0	17	0	12	0	2	24	35	2	2	14	3	5	6	0	1	0	1	0	0	3	2	0	3	1	0	8	2	4	0	0	4	8	8	2	2	14	2
ENSG00000010803.14	SCMH1	protein_coding	113	52	69	315	232	176	155	88	85	247	142	102	89	122	226	108	188	121	92	81	113	78	57	61	112	49	123	65	143	79	93	47	110	130	54	119	181	227	230	35	22	155	262	5	61	185	174
ENSG00000010810.15	FYN	protein_coding	521	8785	4850	48171	1234	716	10215	6328	22636	38070	604	13402	5462	10976	22630	625	46875	6774	10129	32258	1189	9643	7077	38360	837	9621	506	37909	12835	15397	591	24334	23359	19796	19433	674	25103	33897	27734	11470	127	19013	13931	7051	27435	30103	23050
ENSG00000010818.6	HIVEP2	protein_coding	1658	1004	1390	4606	2394	1522	1435	1730	2527	3206	1471	2228	2064	2444	3249	773	3068	2413	2228	3123	2314	1200	1480	1703	3354	966	1302	2591	1306	1649	1275	2999	2471	1208	3957	1070	3051	2088	1024	3473	511	1028	2061	6600	2922	3215	1752
ENSG00000010932.13	FMO1	protein_coding	77	40	25	149	61	35	30	28	76	42	108	95	38	71	70	58	93	48	85	42	52	50	39	120	87	11	51	118	110	36	27	79	91	34	86	160	47	77	87	56	23	68	32	72	60	36	72
ENSG00000011007.10	TCEB3	protein_coding	1162	508	248	3790	2013	1415	794	394	1450	1892	935	593	331	680	1339	702	1345	331	437	2375	2615	578	336	1935	837	777	522	2171	760	640	597	1561	1583	689	1260	1057	888	1698	1410	777	240	560	387	546	861	2331	1723
ENSG00000011009.8	LYPLA2	protein_coding	435	120	49	1309	336	1109	273	66	661	355	268	150	69	148	299	329	707	43	119	1827	1212	198	52	1305	228	385	127	1543	200	225	110	190	1068	119	509	368	207	1136	614	282	123	184	95	8	304	1262	1169
ENSG00000011021.19	CLCN6	protein_coding	404	52	33	344	724	475	58	29	116	132	300	174	25	121	236	504	155	62	74	132	457	59	37	63	694	60	315	74	100	106	301	259	78	107	137	302	247	122	130	50	111	156	135	14	160	240	166
ENSG00000011028.11	MRC2	protein_coding	0	0	0	2	0	1	0	0	3	3	0	0	0	1	2	0	1	5	0	0	0	2	0	0	0	1	0	0	1	1	0	18	0	2	0	0	0	1	0	0	0	9	1	0	6	0	3
ENSG00000011052.19	NME2	protein_coding	2	1	0	5	7	10	0	0	3	4	1	1	0	5	3	1	0	2	5	4	1	0	3	2	0	3	2	3	0	0	6	0	0	0	14	1	0	1	2	5	1	3	1	0	3	12	6
ENSG00000011083.6	SLC6A7	protein_coding	0	0	0	0	0	0	2	0	0	0	0	0	0	0	0	0	0	0	0	0	0	0	0	0	0	0	0	0	0	3	0	0	0	0	0	0	0	0	0	0	0	0	0	0	0	0	0
ENSG00000011105.9	TSPAN9	protein_coding	3	3	4	9	0	0	1	7	11	0	2	1	2	2	10	0	20	5	0	2	1	4	0	2	0	1	0	16	0	17	0	0	7	3	0	2	0	8	0	0	0	4	4	0	3	16	1
ENSG00000011114.12	BTBD7	protein_coding	760	568	504	2314	2112	912	578	1041	828	1971	998	1440	796	969	1309	674	890	968	1079	842	869	751	780	699	1255	326	1038	767	945	515	770	2077	733	801	1457	1010	1507	1033	979	817	307	1173	1803	1874	1479	1427	901
ENSG00000011132.9	APBA3	protein_coding	163	30	20	363	139	141	56	24	118	134	63	97	34	39	120	149	171	31	78	365	258	60	33	329	216	56	80	376	30	154	125	280	237	54	132	80	172	251	105	62	55	100	64	16	155	274	313
ENSG00000011143.14	MKS1	protein_coding	25	20	44	745	111	119	24	55	334	125	48	58	75	101	307	51	55	84	79	648	62	53	43	315	64	28	14	380	77	140	26	50	250	78	61	67	114	331	108	57	6	37	104	0	144	310	384
ENSG00000011198.5	ABHD5	protein_coding	458	480	350	1694	1070	906	842	458	915	1532	766	932	359	826	1181	411	1152	471	714	901	523	386	433	658	150	476	448	743	1220	230	283	810	643	505	1235	790	676	732	848	466	116	631	807	148	1001	1050	973
ENSG00000011201.8	KAL1	protein_coding	5	0	5	0	0	2	0	0	2	0	0	0	3	0	0	0	0	0	0	0	0	0	1	0	0	0	0	0	0	2	0	0	0	0	0	0	0	0	0	0	0	0	0	0	0	0	0
ENSG00000011243.15	AKAP8L	protein_coding	649	213	85	3312	1438	690	358	191	1059	1177	395	164	226	320	1303	670	684	275	391	2309	1785	255	291	1487	63	473	451	1660	489	818	245	525	904	583	292	576	388	1406	1006	134	73	469	437	0	295	1971	1793
ENSG00000011258.13	MBTD1	protein_coding	615	383	569	1656	1454	675	324	795	493	911	902	1670	604	805	1181	642	681	543	1162	755	571	349	379	438	1152	136	719	438	868	554	747	1353	571	535	1515	849	1146	514	632	954	279	512	1067	2452	1309	825	599
ENSG00000011260.11	UTP18	protein_coding	1402	716	1257	8333	3082	3358	1346	2168	3591	2109	1967	1746	1659	2179	3827	2634	2161	1963	2771	4802	3002	755	1347	3778	1778	489	1426	4345	2919	731	532	2575	2449	1160	4660	3052	1209	3544	1889	2258	349	700	1356	2690	1943	3386	3394
ENSG00000011275.16	RNF216	protein_coding	1937	894	1099	8116	5412	2205	1382	1474	3555	3774	2114	1010	817	2717	5366	1397	1983	771	1253	4670	2952	1174	1718	3469	367	1250	1587	3055	1505	1045	574	1188	2678	2614	1768	1411	1131	4536	3854	776	189	1126	2211	126	1265	6664	5038
ENSG00000011295.13	TTC19	protein_coding	1901	1922	1556	10936	6031	3289	2304	1767	3754	6543	3138	3191	1822	3154	6599	3664	3955	2076	3678	6870	2709	1919	2129	4900	1431	2152	3177	5710	5198	2275	1239	2498	2706	2581	4134	2978	3739	5851	4099	2017	460	4086	3586	2105	3956	5704	5345
ENSG00000011304.14	PTBP1	protein_coding	518	397	223	1601	835	903	493	313	781	1684	535	795	163	504	582	428	941	327	408	1017	1249	589	174	622	1689	437	329	996	502	1430	1160	2293	813	364	1706	352	3155	695	650	996	280	1147	271	635	2041	1067	781
ENSG00000011332.17	DPF1	protein_coding	3	1	0	1	22	2	0	0	0	2	2	0	0	0	0	5	0	0	7	0	9	1	0	4	1	0	7	0	2	18	0	0	0	0	0	1	0	2	3	0	0	1	6	0	0	0	0
ENSG00000011347.7	SYT7	protein_coding	0	1	0	5	0	0	0	0	1	6	0	0	1	0	0	0	2	0	0	0	0	2	0	0	0	0	0	0	0	2	0	0	0	0	0	0	0	2	0	0	0	1	0	0	0	0	0
ENSG00000011376.7	LARS2	protein_coding	84	26	44	283	126	78	72	90	126	97	104	70	68	44	116	89	69	73	70	164	123	57	44	66	181	24	56	101	64	49	134	98	100	96	179	111	112	168	92	125	28	70	108	227	104	238	161
ENSG00000011405.11	PIK3C2A	protein_coding	1271	643	759	3667	2488	1951	1068	1044	1766	1855	1756	2080	775	1476	1483	878	1757	868	1546	1348	1778	456	844	944	1210	552	1211	1156	1100	659	840	1360	1081	1479	1609	1667	1679	1531	1553	768	364	1156	1167	2214	1586	1882	1254
ENSG00000011422.9	PLAUR	protein_coding	85	315	319	1273	199	242	671	431	600	2401	54	436	237	182	1863	37	2900	130	161	2566	598	734	547	1756	296	2474	162	7562	1784	739	110	2070	3243	258	660	359	4933	3365	1642	705	64	390	264	45	3705	2026	513
ENSG00000011426.8	ANLN	protein_coding	2	4	3	24	61	7	18	4	13	8	5	15	0	42	20	2	37	0	13	7	4	7	10	5	1	2	3	0	45	2	26	0	16	12	11	1	0	12	5	5	5	7	3	0	71	32	24
ENSG00000011451.15	WIZ	protein_coding	49	45	18	162	154	125	76	42	68	211	92	119	61	57	176	107	164	70	82	120	161	87	24	107	144	64	75	127	76	169	144	391	138	92	167	42	426	89	132	89	25	77	52	89	235	111	87
ENSG00000011454.14	RABGAP1	protein_coding	1551	344	647	3136	3147	1707	560	1057	2058	1418	1398	683	615	1299	1814	1199	980	576	1160	2028	2398	318	717	1414	1246	318	1196	1739	1153	472	533	789	1131	856	2037	1852	1087	2290	1614	1051	271	691	1092	394	811	2670	1890
ENSG00000011465.14	DCN	protein_coding	1	0	0	1	0	2	0	1	1	0	2	0	1	2	0	0	0	0	1	1	0	1	0	1	0	0	0	0	0	0	2	0	0	0	0	0	0	0	0	0	0	0	0	0	2	0	0
ENSG00000011478.9	QPCTL	protein_coding	25	5	0	51	22	30	16	6	19	12	12	25	6	9	15	45	41	2	11	26	55	8	2	23	22	13	8	43	31	23	18	106	26	8	53	11	69	35	47	12	11	31	15	8	33	25	41
ENSG00000011485.12	PPP5C	protein_coding	181	24	10	717	144	213	70	21	317	135	91	29	7	107	67	159	217	17	47	595	343	56	13	433	33	89	54	524	49	34	46	7	284	138	128	137	11	304	255	28	30	57	34	2	40	387	529
ENSG00000011523.11	CEP68	protein_coding	284	198	521	1723	840	403	245	994	1155	508	1026	559	829	1148	1552	434	595	1121	1324	1098	253	268	808	941	478	144	463	1238	1189	299	394	1409	959	588	2054	569	499	1110	706	1158	128	496	2283	1981	324	1447	1215
ENSG00000011566.12	MAP4K3	protein_coding	770	585	519	1538	1869	646	579	645	372	1039	781	1598	633	902	831	497	1239	512	807	378	989	350	393	301	774	186	1008	461	454	460	434	2081	517	491	1547	804	1549	578	426	1068	245	561	703	1705	973	585	463
ENSG00000011590.11	ZBTB32	protein_coding	268	1	4	94	348	603	9	9	47	4	209	14	7	31	17	168	8	9	20	32	1148	7	15	186	127	2	121	62	8	20	704	609	90	80	66	288	71	115	117	3	130	5	14	0	24	131	130
ENSG00000011600.9	TYROBP	protein_coding	50	143	14	221	54	67	51	0	127	854	43	933	0	45	3	8	812	17	492	374	285	781	5	268	409	217	14	25	341	450	139	21	10	15	295	229	7210	6	534	3	49	108	0	30	2865	0	14
ENSG00000011638.8	TMEM159	protein_coding	138	16	83	104	173	500	32	32	89	97	71	36	78	61	73	50	203	25	93	210	799	42	58	185	130	76	64	193	69	13	178	148	173	45	158	115	119	152	133	81	41	21	42	19	87	279	159
ENSG00000011677.10	GABRA3	protein_coding	0	0	0	0	0	1	0	2	0	0	0	0	0	1	0	1	0	1	2	0	0	0	0	0	0	0	1	0	0	0	0	0	0	0	0	0	0	0	0	0	0	0	0	0	1	0	0
ENSG00000012048.17	BRCA1	protein_coding	24	14	18	114	190	218	30	22	61	47	177	164	23	64	54	155	109	48	82	48	193	16	17	20	112	24	62	21	35	29	67	22	34	44	165	286	14	34	49	29	25	130	18	62	2	89	160
ENSG00000012061.13	ERCC1	protein_coding	565	395	205	1646	1303	1339	570	215	600	1876	532	396	173	278	872	417	960	250	370	1691	2307	776	161	1302	662	719	429	1057	572	426	630	339	697	272	585	498	880	595	497	237	173	435	245	175	676	862	999
ENSG00000012124.12	CD22	protein_coding	1187	0	4	0	2003	1193	0	1	1	2	389	0	0	0	0	686	3	0	0	0	1567	0	4	2	543	1	507	0	0	0	631	1	0	0	0	720	37	0	0	0	134	2	0	0	1	1	8
ENSG00000012171.15	SEMA3B	protein_coding	2	0	0	1	4	1	0	1	0	15	0	0	0	2	3	2	0	0	0	0	0	0	1	0	0	7	2	0	0	0	1	0	0	0	0	0	0	0	0	0	0	2	5	0	7	1	2
ENSG00000012174.9	MBTPS2	protein_coding	155	40	75	235	258	103	78	102	246	97	153	221	136	176	241	178	597	293	243	202	163	60	86	128	259	70	144	229	205	36	209	496	85	98	271	296	93	199	146	208	43	98	186	943	282	328	232
ENSG00000012211.10	PRICKLE3	protein_coding	37	5	2	33	24	20	1	4	41	27	3	8	1	7	5	10	17	1	9	40	25	2	0	14	5	5	5	21	4	5	4	24	12	3	20	18	0	19	14	19	4	14	11	0	4	52	13
ENSG00000012223.10	LTF	protein_coding	0	0	0	5	0	3	0	0	0	0	0	0	0	5	0	0	0	0	0	0	0	0	0	0	0	0	0	3	0	1	1	0	6	4	0	1	0	2	4	0	1	0	0	0	0	7	1
ENSG00000012232.6	EXTL3	protein_coding	62	26	25	134	101	58	19	3	52	163	23	63	6	39	46	44	138	43	35	85	67	50	15	75	153	33	34	49	31	271	76	213	47	53	146	24	237	57	61	23	10	123	57	18	143	55	61
ENSG00000012504.11	NR1H4	protein_coding	0	0	0	0	0	0	3	0	0	0	9	0	0	0	0	0	0	0	0	0	0	0	0	0	0	0	0	0	0	0	0	0	0	0	0	0	0	0	0	0	0	0	0	0	0	0	0
ENSG00000012660.11	ELOVL5	protein_coding	7706	3800	3277	11027	7661	7091	6353	2937	9595	10812	4827	10272	2170	2939	3728	2535	20656	3680	3092	9063	7762	4088	2721	7770	7616	6580	2958	16119	6601	4818	3908	8197	9773	3375	8720	7793	11857	8634	5853	7191	1626	1861	1930	11480	20095	11323	5046
ENSG00000012779.8	ALOX5	protein_coding	705	3	9	46	1932	1238	14	6	0	31	1153	9	22	2	21	1487	1	0	0	15	1411	2	4	16	1640	22	1114	57	12	55	835	0	47	8	40	1003	761	134	20	29	245	14	14	31	203	55	9
ENSG00000012817.13	KDM5D	protein_coding	1	0	0	0	0	0	0	0	0	0	1	0	0	0	0	1	0	0	0	0	1	0	0	0	0	0	1	0	0	0	0	1	0	0	0	0	0	0	0	0	0	0	0	0	0	0	0
ENSG00000012822.13	CALCOCO1	protein_coding	233	154	182	1429	678	137	151	273	241	592	408	560	235	672	910	664	322	247	530	375	287	194	267	439	335	59	272	417	378	570	183	179	405	473	720	366	672	860	699	365	130	543	671	55	396	684	828
ENSG00000012963.11	UBR7	protein_coding	1270	512	545	2852	1635	1883	718	713	1742	1349	1264	899	524	877	1323	1092	1614	778	1037	2089	2052	575	835	2641	1092	638	644	2706	1673	376	958	1723	1503	982	2664	2270	1127	1956	1714	1433	422	633	340	1680	1107	2342	1817
ENSG00000012983.9	MAP4K5	protein_coding	1195	1619	1178	5312	3541	1910	2151	1269	1742	3944	1968	3431	904	2409	2496	1332	3007	1334	2138	1367	1736	1616	1378	1976	1489	1273	2016	1394	2743	1233	999	862	1683	2111	2313	2081	2386	2112	1922	1152	396	1563	1897	1872	2237	1875	1609
ENSG00000013016.12	EHD3	protein_coding	89	5	4	39	240	136	3	0	15	15	74	3	27	0	9	89	79	0	4	9	253	17	14	36	251	5	63	20	7	21	219	0	22	0	130	227	142	32	21	11	143	26	1	0	56	6	18
ENSG00000013275.5	PSMC4	protein_coding	1960	956	545	9006	2943	3072	1555	706	2698	3703	1747	702	498	1178	3172	2070	2595	606	908	6494	4742	906	648	5014	1407	1703	1093	6243	1990	850	981	1561	3512	1047	2645	1481	1223	4193	2781	1721	301	952	515	173	1517	5040	4609
ENSG00000013288.6	MAN2B2	protein_coding	144	67	139	400	331	201	65	95	99	388	270	322	150	148	328	231	361	201	230	303	460	240	142	249	325	145	113	255	278	424	318	320	311	183	689	123	1177	340	301	266	61	244	218	346	652	324	269
ENSG00000013293.5	SLC7A14	protein_coding	4	0	3	0	0	0	0	0	1	0	0	1	1	0	3	1	0	1	0	0	0	0	1	0	0	0	0	0	0	1	0	1	0	0	0	0	0	0	0	0	0	7	5	0	2	0	0
ENSG00000013297.8	CLDN11	protein_coding	23	12	5	47	68	65	3	8	26	67	33	31	5	4	31	17	49	0	0	11	39	40	9	0	17	18	59	5	9	18	27	16	20	16	50	38	73	4	2	2	9	13	4	0	16	12	5
ENSG00000013306.13	SLC25A39	protein_coding	511	72	100	1065	711	1047	112	114	815	370	440	194	91	179	427	456	645	149	100	1593	1086	165	41	1196	202	312	267	1702	244	342	407	345	854	189	484	355	499	1072	703	298	175	143	126	48	302	1395	1400
ENSG00000013364.16	MVP	protein_coding	148	120	49	922	357	147	95	61	149	274	115	125	73	107	418	303	270	233	194	302	530	131	106	350	423	75	170	349	144	1098	284	448	438	171	365	171	863	558	353	319	80	355	238	34	304	566	611
ENSG00000013374.13	NUB1	protein_coding	2076	970	1328	6694	2624	4416	2722	2959	7086	2741	3419	3410	1552	3344	2130	2396	6755	2422	3447	3207	5032	2075	3279	7539	2125	2531	1189	8699	8537	1420	1202	1283	5792	3041	7523	3470	2596	7909	6167	3341	458	1247	1536	1248	2590	6551	4994
ENSG00000013375.13	PGM3	protein_coding	1128	836	501	3932	2088	1291	1305	1023	1713	2316	1396	2065	524	1197	1658	803	2731	622	1282	1852	913	650	744	1510	387	730	646	1979	1543	400	506	746	1189	1048	1114	1175	768	1914	1418	466	223	687	1014	1176	1436	2531	1621
ENSG00000013392.7	RWDD2A	protein_coding	129	58	246	569	305	157	66	73	465	140	433	317	164	294	325	200	414	341	430	620	141	62	97	362	63	66	40	427	225	94	98	300	284	44	627	232	82	467	255	165	89	81	122	286	169	481	581
ENSG00000013441.13	CLK1	protein_coding	36624	22301	59206	131755	42600	67323	40045	89474	104095	46634	60688	86757	84068	98740	62180	31650	66109	97245	120062	48281	29238	15060	44563	44073	14292	15360	18122	45750	100907	10352	9043	14293	30526	28565	95525	58750	18801	71146	44743	44958	3836	17745	32246	80866	35800	81924	61807
ENSG00000013503.7	POLR3B	protein_coding	262	167	103	1200	322	214	210	184	309	445	236	352	197	451	362	189	227	197	314	736	184	199	173	456	59	142	113	545	339	142	150	0	246	186	324	224	296	525	400	164	43	379	439	11	248	735	564
ENSG00000013523.7	ANGEL1	protein_coding	130	32	79	409	208	110	42	53	131	260	111	147	89	106	261	140	131	65	162	287	177	55	90	152	164	67	153	171	89	148	177	197	110	47	185	75	119	171	108	156	33	93	130	159	79	202	248
ENSG00000013561.15	RNF14	protein_coding	1779	590	1043	5211	1937	1969	709	860	5138	1691	1494	1699	1476	1943	2414	994	5026	1681	2121	5160	2054	797	1172	4521	1186	953	787	5526	2991	262	674	1674	2718	1218	3260	2743	753	4104	2950	1712	329	455	858	3948	1153	4848	4274
ENSG00000013563.11	DNASE1L1	protein_coding	20	2	0	4	19	21	0	0	14	6	9	2	13	3	5	20	13	1	0	19	23	10	3	12	0	6	4	17	0	0	0	0	1	0	0	10	6	9	15	3	3	14	14	0	1	22	21
ENSG00000013573.14	DDX11	protein_coding	33	5	2	29	174	19	13	0	7	128	151	123	38	66	169	51	13	4	4	72	31	11	1	3	41	27	176	126	100	27	58	389	9	28	13	19	70	13	17	13	43	149	116	46	154	79	122
ENSG00000013583.6	HEBP1	protein_coding	46	18	67	141	87	86	41	80	143	65	69	63	99	106	84	40	122	97	109	376	225	25	65	181	158	47	58	385	114	8	77	172	127	19	234	120	180	172	70	185	18	21	15	65	129	402	221
ENSG00000013588.5	GPRC5A	protein_coding	1	0	6	6	11	0	0	1	1	12	9	0	9	0	2	8	1	14	0	11	28	0	2	0	2	2	3	8	0	4	5	0	2	0	0	9	11	37	0	0	0	1	2	0	19	46	0
ENSG00000013619.11	MAMLD1	protein_coding	47	35	29	135	196	42	48	0	35	97	75	36	20	53	32	68	37	16	34	40	201	35	13	48	166	15	166	27	71	33	81	357	45	70	70	64	176	19	83	28	24	66	18	31	177	14	5
ENSG00000013725.12	CD6	protein_coding	24	616	601	2508	58	21	804	918	1360	2974	33	1019	618	1014	3427	34	2409	1135	946	2286	60	2119	1005	1740	198	1009	13	2943	1871	8748	27	5209	3047	996	4395	15	7175	2821	2136	3782	24	2977	2053	1225	3433	3139	2339
ENSG00000013810.16	TACC3	protein_coding	380	36	102	1067	503	211	25	94	258	154	164	51	155	142	760	229	202	118	135	708	545	44	127	401	299	20	268	1015	86	212	243	271	465	82	182	332	262	945	259	288	81	56	239	31	104	807	660
ENSG00000014123.9	UFL1	protein_coding	2365	716	1598	9666	4453	3010	1247	1987	4431	2226	3043	2213	2173	2790	3934	2309	1777	3546	6172	6114	4242	891	3517	5874	1191	696	1981	5946	4293	504	959	277	3997	2018	5459	3802	736	4601	3218	2877	450	894	2165	3745	1424	5487	4875
ENSG00000014138.6	POLA2	protein_coding	69	21	43	378	177	147	22	32	26	47	53	44	48	54	115	188	40	43	52	195	159	10	20	165	87	10	86	139	62	49	32	22	74	26	26	81	64	168	81	54	14	86	94	2	44	171	173
ENSG00000014164.6	ZC3H3	protein_coding	62	8	6	141	42	45	12	4	66	46	17	24	4	22	18	24	53	11	2	147	52	16	1	102	24	35	13	99	7	48	43	261	129	54	22	32	60	98	57	12	6	43	4	0	53	129	135
ENSG00000014216.13	CAPN1	protein_coding	153	70	13	411	205	94	67	21	102	247	70	104	24	41	112	184	273	21	35	196	257	89	15	154	222	82	77	253	52	343	205	293	318	77	141	144	560	344	196	91	104	230	99	4	253	337	261
ENSG00000014257.13	ACPP	protein_coding	0	0	0	0	6	0	0	0	0	0	0	0	0	0	0	0	0	0	0	0	7	0	0	3	0	0	0	0	0	2	0	1	0	0	0	0	4	1	0	0	0	0	0	0	2	0	0
ENSG00000014641.15	MDH1	protein_coding	5300	3479	7729	34275	11813	12913	7105	8639	11432	10146	14248	10487	10328	14255	15560	9378	8279	14270	15906	21002	12579	2872	11630	19531	2350	2899	3798	19852	21481	1004	2787	3678	13178	5874	21437	7982	3745	17026	11046	10382	735	2099	3919	6272	9067	17610	15838
ENSG00000014824.11	SLC30A9	protein_coding	1209	390	879	3164	2329	1456	677	1017	1636	1338	1661	1355	901	1436	2229	973	2072	1405	1717	3291	2173	697	1411	3086	1248	525	1268	4041	2667	398	910	690	1888	1060	2905	2822	1303	2646	1702	1379	394	427	1353	2265	1477	2917	2652
ENSG00000014914.17	MTMR11	protein_coding	13	6	15	21	29	18	28	23	83	15	22	26	14	31	29	7	25	52	8	18	26	19	7	8	3	10	6	12	34	87	16	0	14	6	16	37	270	22	40	0	1	9	2	0	164	93	10
ENSG00000014919.10	COX15	protein_coding	678	139	175	1621	1032	990	176	315	861	509	1040	323	298	663	720	757	731	543	643	1200	1016	199	281	784	1112	93	474	1095	580	533	433	211	571	246	964	831	723	813	421	481	177	346	364	129	397	1122	1050
ENSG00000015133.16	CCDC88C	protein_coding	361	203	295	1730	1078	587	246	410	612	1194	543	725	530	888	1211	598	661	685	951	1109	1028	464	571	890	1051	225	551	669	896	909	1000	1097	675	487	908	423	2481	762	815	397	184	756	772	702	1121	866	968
ENSG00000015153.12	YAF2	protein_coding	594	415	600	1661	1130	1036	764	1076	1072	2095	844	2359	688	1202	1320	305	1871	1223	1178	1429	1191	751	1013	1406	1525	551	391	1247	2347	1301	699	1381	1199	608	1887	638	1684	780	985	909	192	727	551	5558	2690	1280	1097
ENSG00000015171.16	ZMYND11	protein_coding	1123	741	807	5192	1951	1092	1086	1002	3128	2284	1441	2214	1089	1984	2150	586	3210	1441	2061	3385	2111	973	960	3283	1348	844	783	3148	2572	807	1235	1676	2505	1652	4207	1811	1396	2641	2514	1467	371	1114	1503	7311	2012	2698	2761
ENSG00000015285.8	WAS	protein_coding	64	26	14	169	93	90	45	12	119	131	51	29	24	43	40	78	106	17	40	103	152	46	24	130	130	33	36	67	32	216	60	39	106	44	81	76	289	93	128	34	19	59	17	24	80	109	141
ENSG00000015413.7	DPEP1	protein_coding	0	0	0	0	0	0	0	1	0	0	0	0	0	0	0	0	0	0	0	0	0	0	0	0	0	0	0	0	0	0	11	0	0	0	0	0	1	0	0	0	2	13	2	0	0	0	0
ENSG00000015475.16	BID	protein_coding	1054	303	493	1892	1246	2082	817	688	1526	2125	1314	1175	472	1053	1093	402	2272	782	1170	3233	2946	781	813	2190	930	872	590	2177	2317	444	873	252	1406	438	3145	959	2517	1445	1434	1154	403	284	168	397	2100	2008	1962
ENSG00000015479.15	MATR3	protein_coding	11703	5965	8042	54932	20354	16074	9510	11705	26136	16102	12198	17330	9746	13741	21301	9861	21309	13238	17366	32080	17410	7287	10224	25968	13789	5649	6533	35150	19377	7507	7670	21552	22444	10725	31740	18369	11416	24064	16781	16683	3266	7898	6834	55843	18532	31214	23581
ENSG00000015520.12	NPC1L1	protein_coding	1	3	2	0	8	0	0	0	0	3	5	7	1	0	5	1	0	0	0	0	0	0	0	1	0	0	1	0	0	0	0	0	0	0	0	0	10	0	0	0	0	0	0	0	0	0	0
ENSG00000015532.7	XYLT2	protein_coding	33	20	8	62	104	6	23	22	25	76	43	33	46	82	86	36	43	39	63	13	18	20	19	15	10	16	40	12	40	204	56	89	34	43	56	16	119	34	41	25	4	90	66	21	50	40	47
ENSG00000015568.10	RGPD5	protein_coding	52	34	31	117	94	31	66	31	62	79	39	91	36	71	67	46	63	34	25	41	38	30	29	58	39	47	71	88	71	35	21	40	57	69	57	30	32	100	45	27	4	68	27	42	59	71	28
ENSG00000015592.14	STMN4	protein_coding	0	0	0	0	0	4	0	0	0	0	0	0	0	0	0	0	0	0	0	0	0	0	0	0	0	3	0	0	0	0	0	0	0	0	0	1	0	0	0	0	0	0	0	0	0	0	1
ENSG00000015676.15	NUDCD3	protein_coding	524	165	209	1321	904	552	278	281	652	785	547	273	214	357	880	606	762	343	441	1201	1085	367	274	832	855	204	521	889	430	650	428	660	825	227	972	443	545	1014	490	651	126	421	301	119	330	856	894
ENSG00000016082.12	ISL1	protein_coding	0	0	0	0	0	0	0	0	0	0	0	0	0	0	0	0	0	1	0	0	0	0	0	0	0	0	0	0	0	1	1	0	0	0	0	0	0	0	0	0	0	0	0	0	0	0	0
ENSG00000016391.8	CHDH	protein_coding	3	0	2	0	1	0	0	0	1	0	0	0	0	0	13	4	0	0	5	0	12	1	0	0	0	0	0	4	0	3	0	7	3	0	0	0	0	2	0	0	0	2	18	26	0	6	0
ENSG00000016402.10	IL20RA	protein_coding	0	0	2	0	0	4	0	1	0	0	0	0	0	0	0	0	1	0	0	0	0	0	0	1	0	0	0	0	0	3	0	0	0	0	0	2	0	0	0	0	0	0	0	0	0	0	0
ENSG00000016490.13	CLCA1	protein_coding	0	0	1	0	0	0	0	0	0	0	0	0	0	0	0	0	0	0	0	0	0	0	0	0	0	0	0	0	0	0	0	0	0	0	0	0	0	0	0	0	0	0	0	0	0	0	0
ENSG00000016602.9	CLCA4	protein_coding	0	0	5	0	0	0	0	0	0	0	0	0	0	0	0	0	0	0	0	0	0	0	0	0	0	0	0	0	0	0	0	0	0	0	0	0	0	0	0	0	0	0	0	0	0	0	0
ENSG00000016864.14	GLT8D1	protein_coding	941	515	703	3772	1684	859	770	705	1935	1815	1265	1391	536	1284	2848	1450	1864	1284	1371	3412	1374	700	790	2750	1227	693	793	2610	1913	614	856	799	1332	920	2008	1334	1147	2798	1648	1387	219	846	1097	1895	1382	3631	3073
ENSG00000017260.17	ATP2C1	protein_coding	748	616	617	2357	1467	676	888	894	1511	1640	1601	2792	979	1514	1727	951	2118	1042	1709	1373	1147	670	684	1024	732	520	754	1396	1318	661	899	1436	1157	1000	2624	1037	1204	1095	1092	964	302	748	1095	2063	1733	1466	1039
ENSG00000017427.13	IGF1	protein_coding	21	0	0	0	160	30	0	1	2	0	45	0	0	0	0	14	0	6	0	0	4	0	0	0	16	0	8	0	5	6	328	0	0	0	0	6	0	2	2	0	91	2	2	0	0	0	3
ENSG00000017483.12	SLC38A5	protein_coding	52	45	14	186	123	109	115	11	109	126	65	41	0	12	27	146	196	8	23	133	42	67	9	134	34	61	18	151	22	233	34	10	74	51	14	29	162	109	142	9	38	60	13	0	125	139	102
ENSG00000017797.9	RALBP1	protein_coding	1061	620	337	2822	1924	1355	764	616	1663	3097	860	858	778	1001	2409	751	2703	921	1614	3615	3399	1371	1170	3362	1386	1320	869	2923	2310	755	983	1739	2286	754	2643	1133	1671	2091	1683	1333	311	822	660	356	1704	2251	2257
ENSG00000018189.10	RUFY3	protein_coding	624	153	150	767	1372	631	188	136	274	414	989	419	174	393	497	872	214	169	647	281	498	152	71	259	760	92	665	165	258	237	535	551	193	285	413	718	468	329	294	277	153	466	444	325	397	333	321
ENSG00000018236.12	CNTN1	protein_coding	3	0	4	0	0	0	0	0	3	0	0	0	0	0	0	0	0	0	0	0	0	0	0	0	0	0	0	0	0	4	0	0	0	0	0	0	0	0	0	0	2	1	2	0	3	0	0
ENSG00000018280.14	SLC11A1	protein_coding	32	6	6	19	70	76	18	1	17	51	16	38	3	13	33	9	49	8	14	20	268	25	10	10	71	27	22	43	19	295	86	0	23	3	48	49	2203	31	30	25	21	71	9	3	427	17	17
ENSG00000018408.12	WWTR1	protein_coding	21	16	16	33	36	33	6	5	22	21	10	19	3	25	34	13	3	6	32	8	21	5	6	19	79	5	16	42	19	13	27	82	24	6	23	26	45	2	26	15	9	9	27	4	14	34	7
ENSG00000018510.10	AGPS	protein_coding	415	525	498	3644	1134	782	1020	801	1339	1511	677	1104	441	959	1359	523	1506	806	1616	2006	804	691	519	1847	488	572	635	1774	1577	547	598	1201	1113	698	2546	1109	1780	1782	1420	880	263	628	964	515	1800	2086	1763
ENSG00000018607.6	ZNF806	unprocessed_pseudogene	1	0	0	0	0	0	0	0	0	0	0	0	0	7	0	0	0	0	0	2	0	0	0	0	0	0	0	1	0	0	0	0	0	0	0	0	3	0	0	3	0	0	0	0	0	0	0
ENSG00000018610.11	CXorf56	protein_coding	161	134	136	635	268	269	178	99	417	249	169	157	82	94	234	215	459	346	248	543	490	159	134	489	648	162	125	433	335	284	231	264	308	141	552	459	539	692	469	420	95	233	241	322	468	591	738
ENSG00000018625.12	ATP1A2	protein_coding	0	0	0	0	0	0	0	0	0	0	0	0	0	0	0	0	0	0	0	0	0	0	0	0	0	0	0	1	0	0	0	0	0	0	2	0	0	0	0	1	1	0	0	0	0	0	1
ENSG00000018699.9	TTC27	protein_coding	508	100	279	2261	1091	618	273	379	880	614	805	332	328	509	1173	790	415	392	448	1466	685	126	213	923	334	213	447	1399	671	31	428	246	721	330	622	690	389	1049	640	401	66	119	286	208	412	1411	1299
ENSG00000018869.14	ZNF582	protein_coding	207	28	77	604	266	404	42	176	324	130	222	288	160	196	288	229	186	206	227	493	363	52	105	283	234	45	131	477	206	15	108	6	248	89	276	328	102	301	272	168	36	69	79	51	133	392	405
ENSG00000019102.9	VSIG2	protein_coding	1	1	1	8	0	0	1	8	3	0	0	0	0	13	0	0	0	6	0	15	0	1	0	22	0	0	0	24	0	0	0	0	22	7	8	0	12	3	1	0	0	0	0	6	13	37	23
ENSG00000019144.14	PHLDB1	protein_coding	29	30	4	195	41	4	33	20	28	115	8	15	18	0	133	4	9	5	18	82	70	31	42	64	4	47	18	141	69	232	15	457	80	65	0	4	63	89	48	21	5	105	88	0	76	94	71
ENSG00000019169.10	MARCO	protein_coding	0	2	0	0	0	0	1	0	0	0	2	2	0	0	0	0	0	0	2	0	4	1	5	8	1	0	1	0	0	1	0	0	0	0	4	1	9	0	1	0	1	0	0	0	9	0	0
ENSG00000019186.7	CYP24A1	protein_coding	6	0	3	52	0	2	0	4	0	0	1	1	25	5	5	0	0	0	0	2	0	0	11	0	0	1	1	0	0	11	0	1	12	0	6	3	1	2	1	0	3	0	2	0	0	1	12
ENSG00000019485.10	PRDM11	protein_coding	49	29	15	106	108	66	24	9	21	98	42	47	28	19	27	40	53	5	30	51	51	36	15	38	128	20	49	16	28	134	62	272	50	41	124	45	165	20	33	14	8	40	32	7	107	47	36
ENSG00000019505.5	SYT13	protein_coding	0	0	0	0	6	0	13	3	7	3	0	0	0	0	0	1	0	0	0	6	0	0	3	0	0	0	9	0	0	0	0	0	0	0	0	0	0	0	4	0	0	2	0	0	0	0	0
ENSG00000019549.6	SNAI2	protein_coding	0	0	0	0	0	0	0	0	0	0	0	0	0	1	0	0	0	0	0	0	0	0	0	0	0	0	1	0	0	0	0	0	0	0	0	0	0	0	0	0	0	0	0	0	0	0	0
ENSG00000019582.12	CD74	protein_coding	436754	2420	2146	32662	377213	557317	6874	2380	23976	13666	215631	2662	1368	5646	5060	140524	26399	2986	7674	48314	1016986	5968	3085	69646	172719	10380	75831	32733	15338	3778	107069	5642	21884	7949	24252	323540	29160	34698	33746	8275	50033	2190	724	1361	14009	22521	27771
ENSG00000019991.13	HGF	protein_coding	0	0	0	0	0	0	0	1	0	1	0	7	4	0	0	2	0	0	0	0	15	0	0	0	0	8	0	0	0	3	0	0	0	0	0	0	27	0	0	0	1	0	0	0	10	0	0
ENSG00000019995.6	ZRANB1	protein_coding	352	137	84	753	542	252	196	176	382	689	216	272	95	241	401	97	563	67	145	708	540	250	144	560	316	226	149	635	208	272	32	95	330	247	514	221	294	370	438	250	65	178	239	154	382	511	373
ENSG00000020129.13	NCDN	protein_coding	12	64	36	109	42	42	42	21	22	205	40	245	33	26	85	24	438	79	61	68	33	213	44	47	84	78	12	109	32	814	60	467	131	25	171	9	512	88	29	86	11	307	75	131	182	153	125
ENSG00000020181.15	GPR124	protein_coding	2	0	0	0	4	1	0	2	1	7	1	0	0	3	1	3	0	0	0	0	1	0	0	0	0	0	2	0	0	5	0	0	0	0	0	0	0	0	0	0	0	0	1	0	0	0	0
ENSG00000020219.9	CCT8L1P	processed_pseudogene	0	0	0	0	2	0	0	0	0	0	2	0	0	0	0	0	0	0	0	0	0	0	0	0	0	0	0	0	0	1	0	0	0	0	0	0	0	0	0	0	0	0	0	0	0	0	0
ENSG00000020256.17	ZFP64	protein_coding	64	26	34	216	115	105	32	76	114	100	169	101	55	97	124	85	201	103	171	145	78	36	41	177	248	23	69	175	95	109	133	106	196	85	250	65	208	155	110	48	45	59	179	325	18	144	169
ENSG00000020426.8	MNAT1	protein_coding	750	709	1047	4519	2812	1043	920	1501	1883	4000	2786	3327	2528	5182	3650	849	1521	2194	4878	2924	1600	1218	2248	1726	791	514	1225	1490	4824	850	605	646	1418	1739	4441	813	856	1177	1981	1386	103	1057	1016	1000	1090	1494	2139
ENSG00000020577.11	SAMD4A	protein_coding	348	7	46	45	723	449	55	102	23	52	325	76	67	23	121	237	11	41	5	23	424	18	95	36	994	11	411	76	24	60	242	451	59	21	3	263	199	55	20	54	185	24	132	0	124	68	9
ENSG00000020633.16	RUNX3	protein_coding	1655	1419	883	5442	2259	1994	1962	659	3582	7963	1216	3676	1135	3267	1641	877	10827	1783	2701	5734	6618	5006	1341	4984	6571	4279	973	3075	4713	11223	3463	12953	3036	2934	8822	1141	23252	2521	5282	2789	699	5013	820	7596	12714	2824	3777
ENSG00000020922.10	MRE11A	protein_coding	1254	472	797	4490	2398	1649	850	1134	2567	1101	2577	1535	1035	2169	1852	1722	916	1153	2196	1995	1553	429	1152	2457	654	528	1193	2504	2414	278	642	484	1688	1694	2163	1884	593	2449	1700	840	229	675	1413	683	881	2751	2145
ENSG00000021300.11	PLEKHB1	protein_coding	62	23	76	477	44	76	27	74	304	136	11	13	4	39	217	38	191	29	110	907	64	56	33	480	14	76	10	774	75	52	63	45	265	50	257	92	164	589	308	185	9	44	54	144	104	657	755
ENSG00000021355.10	SERPINB1	protein_coding	4297	923	1459	7124	4949	6529	1355	1295	3949	2527	2901	1986	1548	1671	3304	1913	3681	2263	3120	6222	7965	1632	2039	6637	2411	1036	1859	6969	5672	910	1936	1693	4886	1843	4264	5064	4933	6044	4209	2317	492	869	1098	1928	3792	8969	6286
ENSG00000021461.14	CYP3A43	protein_coding	0	1	0	3	2	0	2	0	0	7	0	0	0	0	14	0	0	0	0	0	0	5	1	0	7	0	1	0	6	4	2	0	0	12	0	0	0	0	0	0	0	7	11	0	0	0	0
ENSG00000021488.10	SLC7A9	protein_coding	2	0	4	3	12	20	0	0	0	8	3	11	6	0	4	3	0	0	2	6	15	0	0	0	8	4	5	0	0	0	14	0	1	2	0	0	0	3	3	0	0	7	0	0	0	0	12
ENSG00000021574.9	SPAST	protein_coding	479	429	625	2002	1083	809	660	697	1274	1241	654	1439	733	808	1087	348	1623	913	1321	810	724	519	654	916	790	257	525	1149	1522	605	679	1822	1064	669	2493	788	1483	673	735	900	279	426	645	7943	1267	1076	637
ENSG00000021645.15	NRXN3	protein_coding	0	0	9	1	2	1	1	4	0	0	0	2	0	2	0	0	1	0	0	0	0	0	0	0	0	0	1	0	1	2	13	0	0	0	0	0	8	0	0	0	0	1	1	0	1	0	1
ENSG00000021762.17	OSBPL5	protein_coding	0	2	3	39	0	4	10	1	15	3	0	7	0	15	2	0	0	0	12	11	0	6	1	24	0	4	0	4	10	46	0	35	11	4	19	0	54	1	42	0	0	20	1	1	32	2	19
ENSG00000021776.8	AQR	protein_coding	1976	1351	1194	9375	4421	2848	1892	1786	3450	3898	2706	2642	1334	2901	3840	1721	2432	1788	2761	3526	1880	1131	1538	2551	1437	1170	1688	3771	2665	1373	1280	1932	2645	2691	3057	3006	2328	4330	3212	1699	366	2010	2104	1713	2760	5105	3962
ENSG00000021826.12	CPS1	protein_coding	0	0	3	18	0	0	0	1	4	0	0	0	1	0	3	0	1	0	0	0	0	0	3	10	0	0	0	0	0	1	0	0	0	2	0	0	0	0	4	0	0	2	8	0	0	4	4
ENSG00000021852.10	C8B	protein_coding	0	1	1	0	0	1	0	0	0	1	0	0	0	0	0	0	0	1	0	0	0	0	0	0	0	0	0	0	0	0	0	0	0	0	0	0	0	0	0	0	0	0	0	0	0	0	0
ENSG00000022267.14	FHL1	protein_coding	77	118	125	416	124	178	196	198	298	345	68	155	176	181	361	52	708	175	142	497	531	204	227	522	46	268	43	1193	206	132	66	499	524	72	59	91	294	485	69	350	23	171	160	202	331	329	71
ENSG00000022277.10	RTFDC1	protein_coding	2445	757	703	6631	3481	2923	1108	1008	4491	3657	1922	906	811	1476	2277	1573	4591	952	1699	8262	5363	1056	1045	6311	1293	1277	887	6359	3034	715	1273	1746	4233	1492	4580	2132	1472	4953	3875	2224	445	542	605	454	2088	6302	5403
ENSG00000022355.12	GABRA1	protein_coding	0	0	0	0	0	0	0	5	1	0	0	0	0	0	0	0	0	0	0	0	0	0	0	0	0	0	0	0	0	4	0	0	0	0	0	0	0	0	0	0	0	0	0	0	3	0	0
ENSG00000022556.13	NLRP2	protein_coding	70	36	40	196	120	126	30	18	98	69	80	63	43	93	100	89	39	0	93	67	174	15	25	49	62	17	115	91	84	48	104	21	23	50	166	146	148	144	170	36	43	154	111	0	164	147	209
ENSG00000022567.7	SLC45A4	protein_coding	23	35	22	93	46	10	35	20	38	112	6	76	2	51	89	28	38	38	53	46	47	28	29	52	23	34	27	69	51	218	8	118	67	39	122	39	180	46	42	42	7	65	20	67	181	96	64
ENSG00000022840.13	RNF10	protein_coding	1256	519	305	3186	2384	1283	783	573	1646	2605	1041	1013	438	978	2068	979	2691	545	772	2608	2432	764	469	1496	1559	796	833	2373	1214	1398	1446	1680	1556	1289	1964	1049	2708	2173	1643	1037	341	1208	932	436	2459	2614	1980
ENSG00000022976.13	ZNF839	protein_coding	38	7	4	99	116	38	9	8	58	36	32	11	15	28	93	64	47	49	53	115	82	12	12	36	30	20	35	79	25	76	16	62	62	19	32	22	33	107	24	15	9	33	29	0	20	104	37
ENSG00000023041.9	ZDHHC6	protein_coding	2651	806	1983	8764	5267	4091	1307	2471	5274	4056	3335	2793	2491	4255	6306	2329	6573	3111	4201	7697	5355	1831	2416	6690	1853	2442	1981	8495	5674	944	1500	2493	4288	2160	6378	4596	1768	5505	4507	2713	400	699	1793	1650	2970	7010	5553
ENSG00000023171.12	GRAMD1B	protein_coding	4	276	75	739	45	0	140	55	71	732	17	472	60	145	204	16	596	51	142	195	12	239	60	65	0	93	1	191	138	153	2	6	249	216	59	4	740	232	303	99	0	611	144	125	585	141	129
ENSG00000023191.14	RNH1	protein_coding	494	136	108	1834	755	1160	247	127	563	344	428	228	198	206	663	780	293	218	238	1202	1317	244	86	1307	437	250	390	1833	335	383	348	836	758	161	615	607	914	1356	603	286	150	310	284	41	395	1325	1159
ENSG00000023228.11	NDUFS1	protein_coding	1006	555	322	5529	1863	1124	593	524	2225	1446	1317	1101	355	1001	2054	939	1435	831	1271	3792	1530	442	603	2735	1191	463	484	2818	972	1144	904	2345	1991	1106	2360	1122	1109	2443	2099	1072	350	646	654	1144	1518	3165	2670
ENSG00000023287.10	RB1CC1	protein_coding	2927	1962	2990	9719	5595	3524	2344	3489	5522	5977	3166	5723	2473	4587	5490	1519	7437	3916	6068	5036	3995	2703	3345	4799	2691	2222	2428	5255	6710	2668	1591	4089	4112	4660	7526	4596	3620	5019	4397	2831	773	3302	3454	9011	5393	5739	4740
ENSG00000023318.7	ERP44	protein_coding	5627	2219	2718	12401	8472	8209	4880	3713	12416	7721	6857	5628	2395	4096	5248	3656	13928	2881	4555	14010	8718	2417	3585	14125	2947	4805	2283	15363	9298	1042	2087	1372	10351	4567	9095	8275	2825	11083	7953	4277	1031	1770	2272	3718	5596	11693	9710
ENSG00000023330.12	ALAS1	protein_coding	367	175	152	1571	739	331	267	126	567	921	321	171	144	260	676	338	635	137	250	1392	977	261	195	987	390	305	249	970	287	232	270	214	641	194	402	267	321	845	564	243	88	255	210	194	466	1167	1032
ENSG00000023445.11	BIRC3	protein_coding	29700	9888	17544	57357	46590	32041	13260	24861	41105	25774	33058	20847	24430	24462	41804	17052	38888	39025	45451	41651	52620	15911	41555	51857	47731	12973	44524	53461	49939	7297	21344	21550	31096	9000	63831	61141	16953	31610	18968	36178	9619	9825	26701	48146	27617	46484	25350
ENSG00000023516.8	AKAP11	protein_coding	1892	328	1155	2690	3288	1587	482	987	1468	985	3100	1440	1359	1882	1298	928	1637	1888	2061	1412	3571	764	1116	1312	3433	258	943	1324	1691	522	1505	1578	2438	956	3757	2600	1241	1756	1113	2381	610	568	1131	6713	1547	1428	1086
ENSG00000023572.6	GLRX2	protein_coding	456	193	509	826	680	896	327	355	679	583	890	825	727	1097	353	407	1744	1087	1539	953	1269	480	827	944	662	380	259	672	1912	109	433	513	838	199	2074	640	427	715	514	661	188	85	227	627	723	495	511
ENSG00000023608.4	SNAPC1	protein_coding	375	166	507	1418	737	812	343	716	1286	659	623	386	586	614	926	347	428	976	1060	898	605	170	693	740	233	158	224	1143	1226	63	169	94	560	197	1097	794	205	1220	703	555	58	113	262	537	403	1550	868
ENSG00000023697.10	DERA	protein_coding	771	95	212	999	1307	1510	194	344	1118	442	1464	403	574	731	767	574	881	694	872	1608	1222	169	583	1130	288	164	260	1149	1087	33	433	175	944	496	927	944	290	1183	851	402	134	68	195	327	493	1011	993
ENSG00000023734.8	STRAP	protein_coding	5572	1438	2643	9295	4723	10427	3716	3549	14195	6330	3351	5464	2723	3862	3640	2253	16147	3560	4193	15296	9789	3186	3059	13162	4449	5164	1797	17805	8430	1610	2867	5271	8522	3560	10364	6474	5583	9402	7178	6055	1496	1693	975	11006	8889	12134	8650
ENSG00000023839.8	ABCC2	protein_coding	28	3	11	44	64	39	0	0	0	17	24	0	14	24	42	15	0	2	8	8	8	9	13	37	23	0	51	10	0	1	37	2	12	25	19	51	19	35	25	30	24	29	29	0	79	53	23
ENSG00000023892.10	DEF6	protein_coding	405	126	122	1701	731	390	186	147	568	796	216	283	184	186	1213	537	569	159	251	843	525	217	182	551	487	161	261	889	263	1513	502	725	874	411	488	271	1254	948	585	303	194	492	467	133	701	1588	1179
ENSG00000023902.11	PLEKHO1	protein_coding	990	102	95	872	1099	1257	199	133	640	706	504	310	87	137	357	527	897	101	143	1163	2801	295	135	915	1451	439	457	930	204	937	895	1213	936	262	498	729	1087	647	488	218	194	400	145	168	1061	561	657
ENSG00000023909.7	GCLM	protein_coding	266	1280	640	3873	591	730	1940	299	1443	2965	406	1464	406	882	598	227	1960	650	863	1436	616	972	564	1705	724	992	203	1588	2052	674	382	1059	748	621	1985	553	1837	1108	1150	778	127	1394	681	3589	2430	887	1094
ENSG00000024048.8	UBR2	protein_coding	1967	1876	1896	9703	5016	2066	2069	2030	2941	6182	3285	3698	1780	4360	5747	2811	3517	2615	3988	2686	2075	1898	2253	2782	925	1011	2323	2464	3614	1650	1129	1454	1929	3667	3943	2759	3687	5089	5220	1561	396	2693	3137	2161	3174	3797	4052
ENSG00000024422.9	EHD2	protein_coding	0	0	0	0	0	1	0	0	3	0	0	0	0	0	0	0	0	0	2	0	0	0	0	0	0	0	0	0	0	1	0	0	0	0	0	0	0	0	0	0	0	2	3	0	0	0	0
ENSG00000024526.14	DEPDC1	protein_coding	13	1	0	0	10	0	20	1	21	0	12	0	0	0	0	5	0	0	0	0	0	0	0	0	0	0	4	0	0	0	0	7	7	0	0	0	0	3	0	0	3	19	0	0	7	7	0
ENSG00000024862.14	CCDC28A	protein_coding	2207	677	2297	5590	2297	3316	911	2541	5322	2249	3473	3220	2789	4454	3313	1664	7642	4857	6842	7857	3076	1108	3700	5971	1723	1119	665	5815	9037	582	1009	1432	3289	1443	10435	2120	1557	6483	4312	5496	477	652	613	2508	1652	4880	4544
ENSG00000025039.12	RRAGD	protein_coding	52	38	201	218	54	60	57	93	187	83	87	128	64	150	83	41	327	194	36	221	190	86	119	174	204	168	9	497	233	62	127	444	252	57	502	38	536	179	80	250	22	58	32	700	212	205	223
ENSG00000025156.10	HSF2	protein_coding	863	358	782	5179	1209	1149	775	1567	4893	1149	1284	1483	1141	1998	2423	715	2189	1093	2247	4093	1118	326	664	2630	423	262	296	3318	1911	437	237	114	1570	664	2743	1494	597	2040	1533	1141	126	520	861	1126	637	3488	3215
ENSG00000025293.13	PHF20	protein_coding	6173	1776	3031	15178	15041	7084	2176	4051	7340	8737	7313	3583	3625	5614	10945	5457	5443	4097	6463	13209	15226	2783	6689	13505	4041	3107	6302	15134	10685	1213	3686	3700	7131	3947	7782	8723	4417	10639	6440	3919	895	2115	3654	2450	5340	13769	8354
ENSG00000025423.9	HSD17B6	protein_coding	6	0	11	14	9	16	1	29	12	32	49	59	5	24	28	16	0	9	55	37	7	1	12	33	2	9	3	31	9	0	42	178	18	0	38	60	2	19	13	18	4	4	8	0	5	35	13
ENSG00000025434.16	NR1H3	protein_coding	43	2	10	49	37	74	7	20	32	10	32	16	9	26	29	36	16	21	7	39	24	7	9	67	36	0	13	39	6	6	25	64	29	10	31	13	25	34	24	7	23	11	29	0	9	28	32
ENSG00000025708.10	TYMP	protein_coding	906	97	238	797	1229	1252	141	167	120	366	610	127	346	358	720	1426	326	623	447	199	1492	119	153	319	524	101	587	348	96	738	332	280	178	60	72	745	2088	787	356	88	279	486	778	0	387	1040	540
ENSG00000025770.16	NCAPH2	protein_coding	240	89	45	759	375	339	89	57	266	316	80	70	54	117	453	285	232	108	93	589	569	177	81	452	394	161	235	792	134	617	167	1025	267	74	177	215	459	469	284	99	60	156	131	14	296	494	499
ENSG00000025772.7	TOMM34	protein_coding	496	170	28	1593	559	996	201	71	938	429	397	132	61	70	422	425	393	150	180	1570	1515	241	127	1289	692	273	306	1087	358	207	307	892	515	194	613	487	378	800	576	282	150	148	118	76	303	871	1105
ENSG00000025796.11	SEC63	protein_coding	2062	1197	1439	4977	4041	2564	1337	1934	4001	4485	2445	4945	1787	3077	3437	1720	7477	3094	3319	4028	3476	2453	2254	3748	2620	1838	1993	4184	5077	1837	2180	4925	3213	1867	7429	3343	2982	3119	2501	3285	984	2689	2713	7631	3935	4064	2762
ENSG00000025800.11	KPNA6	protein_coding	676	448	379	2897	1329	1196	677	492	1067	1825	924	643	412	1003	1649	986	1224	644	918	1375	1156	498	379	760	2065	422	675	1196	820	1657	772	1638	762	483	1646	534	1818	1085	841	950	297	1961	1243	435	1891	1892	1695
ENSG00000026025.11	VIM	protein_coding	5929	51221	16651	89612	13991	8738	62793	10868	26845	125219	7572	55835	13154	22753	25303	5808	81933	17905	22440	57634	15770	80487	17129	43659	35298	53865	7504	49101	50441	117415	22742	173267	45209	21833	80387	7989	144036	25830	21196	39634	5897	84810	12248	108089	174812	31995	34117
ENSG00000026036.18	RTEL1-TNFRSF6B	protein_coding	0	0	0	2	0	1	0	1	0	0	0	0	0	1	0	0	0	1	0	0	0	0	0	0	0	0	1	0	1	1	0	0	1	0	0	0	3	1	0	0	0	0	0	0	0	0	0
ENSG00000026103.17	FAS	protein_coding	1086	2291	3154	8289	1603	2049	5437	2507	3692	7750	1928	5496	3699	4552	4398	877	9503	5259	4614	5423	3216	2436	4426	7717	516	3585	689	8242	6921	471	786	1349	6595	2678	4251	3577	1938	8917	4525	3465	271	944	2445	4331	3476	7965	2291
ENSG00000026297.13	RNASET2	protein_coding	1291	140	597	1082	2708	2839	271	432	568	856	933	376	391	169	2266	1436	964	862	315	1782	4874	408	460	1265	1004	533	667	2348	352	1115	868	960	2037	140	339	1547	1776	4161	800	813	382	291	833	143	1189	3757	1139
ENSG00000026508.14	CD44	protein_coding	54814	77552	62706	201369	79726	72422	102963	62205	130889	192768	56137	106900	45360	77028	80014	16321	190648	50453	56185	173691	75114	70889	43597	113308	60043	77549	27829	155157	99627	66526	32408	126931	108263	45898	108061	70419	163396	115209	70636	74682	14896	86429	38691	176664	185667	155414	103748
ENSG00000026559.11	KCNG1	protein_coding	58	0	1	2	24	49	0	0	1	0	8	0	0	0	0	13	0	0	0	0	2	0	0	0	74	0	29	0	0	0	2	0	0	0	0	20	2	0	0	0	3	2	0	0	0	0	0
ENSG00000026652.11	AGPAT4	protein_coding	286	891	304	2014	665	90	981	424	653	4470	132	1504	275	528	1056	195	1591	290	746	1379	295	1564	760	1888	314	902	560	788	1912	2513	265	1550	828	1680	1171	393	3095	1167	1720	425	66	2935	836	983	1957	900	1463
ENSG00000026751.14	SLAMF7	protein_coding	1194	355	0	1022	3264	3188	753	0	618	597	2337	899	42	688	5	1283	1121	117	1135	259	5112	578	193	1719	1025	465	667	100	771	373	2493	497	162	590	1634	1584	2429	148	1086	48	614	325	24	268	1014	4	619
ENSG00000026950.14	BTN3A1	protein_coding	578	476	464	6291	1342	508	427	558	1945	2164	894	1511	620	1793	3037	950	2184	767	1449	2536	819	612	763	2543	448	470	437	1828	1603	1039	380	1089	1222	1324	3309	810	2194	2270	2969	1554	212	1558	2044	550	1660	2261	2453
ENSG00000027001.7	MIPEP	protein_coding	282	51	66	850	478	268	30	21	220	195	204	76	46	112	251	363	138	57	206	528	359	98	41	585	205	75	177	393	304	39	143	157	184	82	133	399	73	368	209	129	28	117	127	67	139	477	521
ENSG00000027075.11	PRKCH	protein_coding	41	1672	1392	10813	104	52	1708	2026	5611	4123	47	4764	1805	4691	4774	29	5884	2847	5067	6103	40	1893	1944	4442	130	734	14	4416	4293	2520	20	2475	3121	4229	11531	101	3548	4336	5233	4534	19	2731	2784	10778	4181	5326	5570
ENSG00000027644.4	INSRR	protein_coding	1	0	0	0	0	0	0	0	0	2	0	1	0	0	0	0	0	0	2	0	0	0	0	0	0	0	0	0	0	38	6	0	1	0	0	0	10	1	0	0	0	6	0	0	0	1	1
ENSG00000027697.10	IFNGR1	protein_coding	8686	8211	3589	24264	13911	12372	15317	3272	12530	23121	16722	22375	3932	7253	6697	6028	38564	4370	8078	13904	7786	8526	5526	18669	2727	13722	3466	15234	22105	1919	1617	1359	7503	5490	12818	12034	3663	12739	12319	4810	742	6682	1898	6028	17104	15820	10810
ENSG00000027847.11	B4GALT7	protein_coding	207	30	17	281	192	141	19	32	170	133	89	82	23	91	109	124	241	35	71	439	375	93	15	294	268	76	93	531	39	262	130	444	187	53	56	143	131	289	115	83	60	102	47	11	123	244	321
ENSG00000027869.9	SH2D2A	protein_coding	9	741	254	3465	42	57	1263	308	1601	2301	25	1529	259	478	484	22	3772	378	800	2856	159	1503	359	3033	122	1700	19	3198	984	8331	80	2356	2667	1287	2612	51	6392	2967	3258	964	13	2306	235	902	3741	1749	2190
ENSG00000028116.14	VRK2	protein_coding	1684	383	600	3077	2984	2695	742	983	1787	1200	4007	1432	1104	1906	1417	1693	2053	930	2007	2351	2981	456	1357	2783	346	407	1001	2463	2392	121	420	101	1621	864	1673	2996	525	2520	2110	1000	205	390	564	149	779	2611	1930
ENSG00000028137.14	TNFRSF1B	protein_coding	228	529	215	1947	591	436	603	301	838	3335	117	674	252	404	1113	118	3543	405	640	2217	3516	1859	920	2693	1213	2151	280	3386	1927	5659	1190	5764	2077	818	2179	326	10041	1785	1850	1166	178	1672	404	1148	5471	1571	1202
ENSG00000028203.15	VEZT	protein_coding	1891	862	942	5725	3091	2962	1370	1553	3791	2854	1602	2113	1329	1762	3215	912	3350	1818	2243	4425	2926	996	1186	3764	1213	867	938	4582	2280	502	914	830	2917	1854	2295	2369	1565	3513	2793	1565	347	973	1855	1654	1953	4233	2571
ENSG00000028277.18	POU2F2	protein_coding	1171	81	63	434	2341	1125	188	95	151	308	1042	155	90	159	503	1117	176	158	146	381	1911	258	101	168	2489	168	1124	354	102	868	1952	427	216	34	126	953	1089	306	78	93	508	434	319	35	181	376	397
ENSG00000028310.15	BRD9	protein_coding	381	590	308	2325	1120	555	1149	359	639	3331	518	1179	418	554	1994	462	1371	489	413	1396	881	833	528	991	444	1454	613	1198	572	5578	457	1165	1006	523	492	328	3868	1271	951	389	127	1595	640	54	3300	1354	1009
ENSG00000028528.12	SNX1	protein_coding	1767	801	715	8477	2713	2509	1198	605	2803	2293	1356	1013	374	1096	2887	2531	2469	964	1495	4519	2679	680	741	4274	1642	884	1112	4716	1628	1269	817	845	2329	852	2282	1802	2107	3866	2728	1388	419	1065	959	716	1707	4426	3758
ENSG00000028839.7	TBPL1	protein_coding	2484	1930	2210	6433	2970	4309	3981	2856	8019	6247	2684	8740	1906	3251	3314	1182	14071	2822	4732	6398	3595	3176	2819	7105	1605	3793	1544	6181	8630	1087	1022	883	5111	2412	6306	3962	2420	4155	3737	2749	398	1438	1090	4366	5968	6183	4437
ENSG00000029153.12	ARNTL2	protein_coding	48	2	19	2	244	166	0	4	0	5	117	40	18	0	45	106	0	0	6	8	282	10	8	3	285	4	111	17	8	6	110	0	32	14	108	184	26	27	1	13	68	17	7	30	4	5	28
ENSG00000029363.13	BCLAF1	protein_coding	8497	5172	7265	39123	20004	10575	8070	11046	19231	15534	11191	17177	8372	14049	15137	5577	11679	10177	14923	19654	12399	4542	7957	13858	6043	3610	6343	16032	13156	3806	4920	8235	12239	9829	21051	13043	6303	14508	10961	10734	1896	5372	7840	14236	12132	15763	11735
ENSG00000029364.9	SLC39A9	protein_coding	1462	198	570	2891	1618	1800	493	1065	3573	846	1490	809	709	1173	2097	1204	1880	550	797	2632	1655	414	664	2519	631	520	779	2313	1338	246	663	1069	1230	878	1353	1582	668	2459	1541	671	249	266	405	1355	576	3012	2539
ENSG00000029534.17	ANK1	protein_coding	66	17	13	35	65	127	27	7	4	91	55	121	15	8	40	57	196	28	4	2	244	20	24	0	109	178	59	38	1	565	50	97	13	0	0	56	39	36	0	31	47	165	18	0	103	43	1
ENSG00000029559.6	IBSP	protein_coding	0	0	0	0	0	0	0	0	0	0	0	0	0	0	0	0	0	1	0	0	0	0	0	0	0	0	0	0	0	0	0	0	0	0	0	0	0	0	0	0	0	0	0	0	0	0	0
ENSG00000029639.8	TFB1M	protein_coding	509	122	425	1905	1068	635	233	462	496	462	1179	355	539	922	1231	773	310	694	829	1089	709	115	402	784	327	111	561	853	679	112	304	66	424	177	637	487	157	940	543	542	96	204	499	59	147	940	937
ENSG00000029725.14	RABEP1	protein_coding	2851	1203	1570	6638	6739	4167	1683	3101	5202	5391	3525	3553	1534	3203	4341	2941	5193	2244	3374	6237	7074	2151	2458	5253	4071	2071	2728	5328	5689	1550	1963	2475	3556	3275	7051	4537	3962	4964	3309	3139	742	2047	1889	3326	4066	5694	4669
ENSG00000029993.12	HMGB3	protein_coding	128	97	182	468	338	189	185	122	276	442	288	235	153	256	234	98	225	246	202	516	316	45	212	272	160	102	55	433	585	36	403	412	504	157	324	139	229	381	325	208	52	61	70	0	188	387	294
ENSG00000030066.11	NUP160	protein_coding	1907	1400	1587	9696	5419	1943	1715	2049	3745	4938	3118	3078	2036	3875	7122	2467	2288	2454	2876	3809	1451	1033	1751	2935	754	1209	2431	3280	3936	1080	628	1002	1963	3359	2639	2475	1774	4758	4325	1476	226	1480	2666	1703	2958	6770	4639
ENSG00000030110.10	BAK1	protein_coding	78	57	43	340	142	157	60	34	143	191	55	72	13	43	124	94	150	50	50	213	294	135	23	290	384	88	42	241	92	407	236	334	204	38	242	113	445	270	170	92	81	119	34	27	370	298	275
ENSG00000030304.10	MUSK	protein_coding	0	0	2	0	0	0	0	2	5	0	0	0	0	0	0	0	0	0	0	0	0	0	0	0	0	0	0	0	0	2	0	0	0	0	0	0	2	0	0	0	0	0	0	0	1	0	0
ENSG00000030419.14	IKZF2	protein_coding	1166	1391	357	2957	921	574	3044	849	1505	3121	1231	7170	358	1497	788	1507	4555	934	3055	1102	569	1385	967	760	2926	702	1297	475	806	2114	344	163	717	175	1503	1170	4661	254	962	677	505	2114	1117	9800	3741	1113	596
ENSG00000030582.14	GRN	protein_coding	309	18	2	206	354	460	47	10	102	70	135	39	12	6	32	344	153	9	16	132	1093	47	11	199	609	62	139	143	16	238	446	117	99	14	63	295	1422	153	65	69	97	79	13	0	360	82	162
ENSG00000031003.8	FAM13B	protein_coding	1731	1024	1019	3837	3265	1946	1200	1206	2022	2568	2220	2236	773	1668	2001	1557	2072	1071	1159	1938	2168	1087	1154	1654	2073	931	1907	1940	2146	1590	1352	1103	1296	1341	2865	2417	2160	1855	1576	1236	450	1996	2721	5999	2448	2237	1816
ENSG00000031081.8	ARHGAP31	protein_coding	621	190	112	699	1722	1255	369	221	448	1128	605	397	63	193	358	270	417	111	74	760	2711	352	243	377	366	429	522	536	444	83	1040	271	327	355	290	747	508	262	349	170	242	204	145	194	702	436	261
ENSG00000031691.6	CENPQ	protein_coding	497	124	453	1355	534	1062	392	777	873	297	1077	1098	771	731	414	398	543	1042	1307	1044	589	127	748	957	217	106	272	1250	1801	16	143	116	700	269	1120	916	116	634	477	594	82	92	195	723	543	1227	923
ENSG00000031698.10	SARS	protein_coding	4380	1477	1341	16672	7016	6348	2332	1535	6733	5661	4567	1240	1693	3047	6230	4096	5514	1878	2907	14161	9379	1722	2021	10073	2348	2025	1716	12192	4240	1858	2055	2157	7797	2508	7304	3839	2131	9138	6897	3455	613	1430	1417	749	3081	10601	9542
ENSG00000031823.12	RANBP3	protein_coding	105	65	57	467	136	177	100	56	219	263	104	126	56	127	220	97	178	41	85	325	201	100	43	267	100	86	69	235	117	298	120	688	197	110	179	82	371	206	186	82	21	180	85	7	179	262	306
ENSG00000032219.16	ARID4A	protein_coding	6096	3221	4209	21132	13677	6502	4241	5819	9511	10628	7592	5661	4742	7839	13197	7485	6693	6433	9407	9031	6825	2859	6173	7389	2409	2910	7618	7951	10607	1956	2299	3810	7586	7774	8391	9716	3478	10508	7464	3536	1014	4539	8320	4431	4733	10439	9109
ENSG00000032389.10	TSSC1	protein_coding	140	77	59	532	360	253	147	47	217	226	169	115	39	67	349	178	269	96	87	546	468	165	82	362	147	139	120	526	141	103	167	207	301	128	279	135	139	308	250	192	32	73	81	60	192	395	411
ENSG00000032444.13	PNPLA6	protein_coding	35	22	13	96	35	59	27	16	16	81	58	48	9	34	37	49	39	19	24	48	42	21	12	49	31	19	25	21	16	258	25	108	27	34	47	26	246	47	38	42	15	120	46	1	73	56	70
ENSG00000032742.15	IFT88	protein_coding	1207	268	206	2676	2404	1276	297	492	1051	742	1693	703	440	832	1338	1172	622	775	608	1503	1473	342	629	1274	609	145	674	831	740	203	305	70	598	520	1101	1623	604	1468	768	719	133	393	763	166	589	1821	1923
ENSG00000033011.9	ALG1	protein_coding	65	36	35	467	101	137	40	34	191	92	122	29	23	87	186	158	125	22	78	307	241	49	26	434	78	68	84	387	108	80	58	186	116	47	272	106	75	250	118	92	35	41	69	0	19	313	335
ENSG00000033030.11	ZCCHC8	protein_coding	775	755	723	4363	1989	1431	1064	916	1420	1704	1137	1686	744	1295	1883	1096	1428	619	1225	1382	1111	520	611	1292	779	397	847	2013	1306	1084	656	1364	1304	1068	1238	1293	1331	1823	1437	893	249	1043	1330	1353	1880	1779	1436
ENSG00000033050.5	ABCF2	protein_coding	1070	391	131	5196	1329	1151	515	273	1667	1560	781	491	266	487	1720	1150	1204	441	524	3510	1992	408	243	2460	722	456	579	3185	669	435	529	1022	1163	391	1359	871	1235	2010	1325	607	201	626	305	57	1049	2675	2334
ENSG00000033100.12	CHPF2	protein_coding	45	15	9	191	53	69	52	14	152	77	17	43	22	9	62	87	180	39	31	138	119	37	5	99	102	68	38	134	27	126	68	71	164	31	84	43	212	131	95	43	24	52	26	26	95	103	124
ENSG00000033122.16	LRRC7	protein_coding	89	43	103	517	209	59	116	83	60	137	139	95	52	107	323	86	27	59	171	95	44	44	59	92	49	11	83	100	92	32	22	7	51	115	68	79	114	141	118	24	13	82	59	0	62	180	153
ENSG00000033170.14	FUT8	protein_coding	313	100	174	630	1033	617	121	355	587	290	849	201	134	316	402	369	321	332	491	417	671	91	119	365	589	126	245	375	398	186	538	180	339	258	529	632	212	312	325	176	350	129	413	850	236	398	381
ENSG00000033178.10	UBA6	protein_coding	5231	2797	3818	15578	11142	6848	4301	5287	6310	6314	6813	8043	3609	7321	7072	3604	4304	4521	5714	3912	4780	2051	3591	5018	2497	1595	6253	5196	6202	1904	2305	3914	4027	4837	4307	8131	2988	7139	4718	2193	858	3593	7110	5724	4112	7548	5017
ENSG00000033327.10	GAB2	protein_coding	253	139	105	313	719	376	117	80	72	446	477	252	116	122	283	425	259	128	98	110	520	121	99	69	663	65	432	120	134	426	441	504	155	115	200	270	921	190	121	224	131	379	238	283	166	237	73
ENSG00000033627.12	ATP6V0A1	protein_coding	321	35	17	121	675	224	31	56	43	69	368	14	19	32	180	494	44	41	2	64	312	7	15	30	235	15	382	63	7	69	182	37	60	28	15	288	138	68	20	6	54	28	100	0	18	309	99
ENSG00000033800.11	PIAS1	protein_coding	5196	2246	2690	22032	10352	8901	3980	4974	10161	6725	7092	5847	3522	6151	10308	4402	6378	3973	6668	13334	7077	1570	4134	10088	2061	1949	3904	12437	7441	952	1797	2670	6018	3591	9460	7357	2858	10543	8039	4343	770	2254	4457	1452	4052	13467	11525
ENSG00000033867.14	SLC4A7	protein_coding	1307	521	834	5094	3286	1794	833	1173	1210	1454	1546	1150	828	1937	1818	824	1220	1799	2202	734	1008	441	1032	1290	1289	396	1502	1116	1837	679	831	461	1752	2332	3621	2057	1456	1782	2237	1311	650	772	1648	5283	1578	1431	896
ENSG00000034053.12	APBA2	protein_coding	0	4	34	587	0	0	1	96	321	5	0	0	38	105	254	0	8	59	113	703	1	1	45	281	0	2	0	328	74	34	0	15	189	224	163	0	13	182	168	48	1	5	113	58	35	263	543
ENSG00000034152.16	MAP2K3	protein_coding	846	349	95	2059	981	1186	392	108	886	1465	454	371	51	167	521	549	1314	133	218	1571	2587	707	104	1387	1395	759	371	1572	547	1573	898	1571	807	329	857	720	2672	821	863	261	214	660	137	164	1321	927	970
ENSG00000034239.8	EFCAB1	protein_coding	0	0	0	0	0	0	0	2	0	0	0	0	0	0	0	0	0	0	1	0	0	0	0	0	0	0	0	0	0	0	0	0	0	0	0	0	0	0	0	0	0	0	0	0	0	0	0
ENSG00000034510.5	TMSB10	protein_coding	17974	2332	20117	15921	31882	40715	6554	30598	33833	25581	30866	12404	18848	27241	22218	7356	28675	30671	35324	71922	51368	23062	32424	49758	52025	16225	6122	40438	69428	10102	46878	44512	51281	15198	84096	12076	60574	39331	36733	41007	9870	2515	2443	19197	56021	59027	51134
ENSG00000034533.9	ASTE1	protein_coding	963	589	976	5502	2126	1624	1184	1140	2314	2622	1524	1146	829	1596	2834	1138	1529	1156	1298	3340	1696	827	1042	2647	579	808	838	2987	2536	500	251	187	1548	1011	2565	1603	813	3088	2337	1101	147	471	1104	1043	1284	4002	3372
ENSG00000034677.9	RNF19A	protein_coding	2027	2819	2958	21219	4882	2982	4462	4077	8661	11608	3141	10452	3626	8665	7004	1934	12441	4823	9219	6970	3601	4917	6250	12688	1965	3528	1731	8323	11528	3601	1648	5772	9726	10917	13579	3464	9000	13920	20423	4354	627	4249	4553	26049	11966	11193	8306
ENSG00000034693.12	PEX3	protein_coding	1712	1013	2124	10891	2825	2160	2210	2580	4468	2936	3660	3236	2521	4395	4955	2122	3111	2442	4538	5146	1902	826	3262	5072	323	1051	1146	5860	5063	361	505	583	3451	2344	5162	2743	327	5362	4211	2285	210	867	2242	1136	1779	8375	7112
ENSG00000034713.5	GABARAPL2	protein_coding	9400	2532	6012	13029	9494	15519	4472	7809	14452	8756	13650	10717	8278	10785	7365	3501	18585	12822	17798	17324	17675	5655	9339	14061	10923	3705	3998	16946	20335	2086	6534	5777	11120	3625	26861	10500	6293	8902	8846	12108	2681	2217	2043	14116	10574	13194	11062
ENSG00000034971.12	MYOC	protein_coding	0	0	0	0	0	0	0	0	0	5	1	0	2	0	0	0	0	0	0	0	0	0	0	0	0	0	0	0	0	0	0	0	0	0	0	0	0	0	0	0	0	0	0	0	0	0	0
ENSG00000035115.19	SH3YL1	protein_coding	557	140	544	1386	1145	600	182	335	672	417	712	568	651	805	1118	446	720	782	1121	1845	867	162	809	1177	858	190	638	2552	1148	226	317	641	1520	361	1993	1144	565	2092	677	1277	142	223	564	968	684	2476	1865
ENSG00000035141.5	FAM136A	protein_coding	1108	297	566	3951	2027	2576	549	641	2902	2145	1869	1173	888	1497	2486	1347	3565	1225	1913	5108	3163	1281	1005	3983	1540	1255	840	3536	2659	588	1143	645	1908	844	3415	2123	1111	2538	2167	1631	449	472	781	1070	1877	4247	4220
ENSG00000035403.14	VCL	protein_coding	136	211	123	701	534	256	315	122	174	912	229	444	76	215	316	223	178	92	224	235	215	201	116	238	129	242	204	289	385	361	201	978	158	259	332	277	568	356	271	141	47	474	256	59	1024	409	196
ENSG00000035499.10	DEPDC1B	protein_coding	71	27	7	137	91	74	18	38	74	56	10	42	0	11	42	18	64	49	112	147	51	29	23	236	24	19	38	157	129	7	32	47	92	71	94	68	58	116	91	15	46	9	4	269	5	149	94
ENSG00000035664.9	DAPK2	protein_coding	38	56	22	496	62	61	76	3	102	389	42	147	6	153	81	26	347	39	185	386	90	228	30	339	4	158	26	85	129	688	44	4	149	345	141	62	633	132	307	19	19	425	89	0	375	64	241
ENSG00000035681.5	NSMAF	protein_coding	1266	632	602	4444	2233	1843	671	777	1445	1960	2216	1855	729	1818	1855	1340	2619	1038	1596	2108	1378	539	752	1722	757	427	989	1653	1621	491	604	641	1182	1274	1939	1744	1619	1930	1564	723	262	1036	1415	582	1737	1767	1777
ENSG00000035687.9	ADSS	protein_coding	1326	1633	1658	12182	1749	2129	2647	1851	3935	3852	1149	4433	1730	2946	3445	1581	5923	1682	3534	5059	2064	1621	2163	6009	1054	1498	1473	7299	4214	1430	895	2020	4934	2742	5086	2650	3083	5732	4713	2218	335	1852	2345	2825	2660	4887	4351
ENSG00000035720.5	STAP1	protein_coding	9795	18	85	152	9865	14612	33	366	44	79	11232	22	214	36	265	6330	51	211	69	96	6221	54	175	102	4194	10	3554	372	37	11	4284	25	74	11	71	9910	81	132	24	253	1085	21	39	0	297	826	235
ENSG00000035862.10	TIMP2	protein_coding	41	2	20	6	121	53	32	96	54	48	49	25	25	32	80	41	50	41	35	81	260	16	66	63	227	63	68	155	90	33	411	320	165	10	11	46	924	75	13	114	96	13	13	34	526	125	33
ENSG00000035928.12	RFC1	protein_coding	1492	1041	1244	6899	3392	1884	1229	1872	3327	3289	2386	2136	1602	2115	4080	1877	3643	2696	3300	3722	2123	1616	2405	4378	1150	1245	1540	4743	3205	1292	1268	2041	3487	3014	4154	2312	2640	5311	3408	2015	487	1725	3004	2255	3210	7052	4522
ENSG00000036054.10	TBC1D23	protein_coding	2973	1297	1362	11548	4104	3549	2253	2568	7381	3669	3111	3426	2167	3397	3788	1465	4878	2600	4003	6548	3185	1121	2279	6982	848	1221	1245	7956	4659	337	964	388	4196	2296	5219	4814	1332	6149	5040	2041	470	792	1712	5450	2671	7452	5190
ENSG00000036257.10	CUL3	protein_coding	2665	1283	1780	10563	5416	4098	2090	2124	5383	3996	3417	3911	2013	3736	3857	2379	3140	2184	3435	4352	3091	821	1681	4242	1270	830	2048	5006	3270	797	1244	1232	2424	2810	5087	5379	1686	4324	2968	1897	474	1562	2230	2315	2755	4494	4002
ENSG00000036448.7	MYOM2	protein_coding	71	1	66	173	88	4	1	0	14	2	23	16	92	13	141	8	0	1	5	173	30	2	66	20	47	0	21	105	39	34	70	39	808	52	695	25	21	257	88	1019	0	0	4	1	1	120	60
ENSG00000036473.6	OTC	protein_coding	0	0	0	0	0	0	0	0	0	0	0	0	0	0	0	0	0	0	0	0	0	0	0	0	0	0	0	0	0	4	0	0	0	0	0	0	1	0	0	0	0	0	0	0	0	0	0
ENSG00000036530.6	CYP46A1	protein_coding	12	2	6	24	7	0	6	0	29	25	10	1	0	11	27	10	6	0	15	7	2	3	0	6	1	6	1	5	0	0	0	0	3	6	0	8	2	21	4	0	0	7	73	23	0	9	15
ENSG00000036549.10	ZZZ3	protein_coding	1908	790	1462	9495	4803	2859	1420	2518	4081	2580	3447	3014	2608	3622	5293	2131	2461	3784	5625	4165	2247	825	2333	2957	1876	740	2233	3396	2595	497	1163	563	2478	2147	3456	3093	1176	3646	2137	1859	373	800	4374	2517	1696	5510	4179
ENSG00000036565.12	SLC18A1	protein_coding	1	0	0	0	0	1	0	1	0	0	0	0	2	0	0	0	0	0	0	0	0	0	0	0	0	0	0	0	1	10	0	0	0	0	0	0	0	0	0	0	0	0	0	0	0	0	0
ENSG00000036672.13	USP2	protein_coding	1	0	3	0	5	2	4	2	3	7	1	0	0	0	1	0	4	4	0	5	2	2	1	0	0	3	0	0	1	0	0	0	1	2	0	0	1	0	4	0	0	12	0	0	44	2	0
ENSG00000036828.11	CASR	protein_coding	0	0	0	0	0	0	1	0	0	0	2	0	11	0	2	0	0	0	0	0	0	0	0	0	0	0	0	0	0	1	0	0	0	0	0	0	0	0	0	0	0	0	1	0	0	0	0
ENSG00000037042.8	TUBG2	protein_coding	5	17	30	344	53	74	38	16	97	77	18	68	9	40	168	28	9	43	24	255	25	52	10	83	26	23	18	141	53	140	27	136	105	56	63	31	194	163	88	34	7	35	74	13	58	122	210
ENSG00000037241.5	RPL26L1	protein_coding	359	166	842	1114	783	999	318	884	1257	726	1234	948	1443	1597	891	342	918	1650	2173	1909	1210	431	1178	1311	778	332	236	1548	2157	89	621	506	1048	218	2438	316	568	1054	656	1285	165	135	130	1242	818	1213	1232
ENSG00000037280.13	FLT4	protein_coding	1	52	0	23	0	0	100	17	21	361	0	195	5	10	10	0	145	3	1	9	0	114	0	1	0	87	0	8	4	602	0	5	2	10	0	0	365	3	2	1	3	315	3	0	332	1	5
ENSG00000037474.12	NSUN2	protein_coding	1178	694	408	4472	2760	1679	1033	653	1506	2364	1243	1404	538	945	2548	1715	1648	706	1073	2118	2338	641	448	1629	2232	490	1277	2145	1108	1127	979	1039	1193	907	2186	1928	2383	2193	1596	774	302	1037	718	840	2173	2531	2096
ENSG00000037637.8	FBXO42	protein_coding	725	361	401	2923	1557	1103	420	523	993	1636	726	494	279	763	1855	756	861	456	590	1287	1018	323	384	906	715	281	815	1316	580	685	276	319	573	494	707	713	1077	1449	1107	322	126	861	901	180	920	1789	1604
ENSG00000037749.9	MFAP3	protein_coding	456	202	178	1547	357	869	402	264	1857	557	495	584	537	424	645	278	785	172	314	989	567	213	492	941	78	232	221	1517	322	49	112	125	805	315	424	791	101	1209	714	229	59	204	251	64	175	1689	1229
ENSG00000037757.11	MRI1	protein_coding	5	5	1	134	9	58	17	5	21	22	17	22	7	20	57	35	36	32	20	51	35	22	9	41	39	7	15	65	12	0	23	3	17	5	15	16	15	61	25	8	4	37	59	5	10	92	108
ENSG00000037897.14	METTL1	protein_coding	295	74	95	981	614	713	228	102	604	337	590	81	101	313	318	348	311	226	315	1225	821	187	86	556	610	199	202	719	439	204	292	439	344	116	812	186	152	270	326	314	87	75	34	21	376	609	902
ENSG00000037965.5	HOXC8	protein_coding	0	0	0	0	0	0	1	0	0	0	0	0	0	0	0	0	0	0	0	0	0	0	0	0	0	0	0	0	0	0	0	0	0	0	0	0	0	0	0	0	0	0	0	0	0	0	0
ENSG00000038002.6	AGA	protein_coding	470	201	217	1840	1260	1544	334	488	1919	724	1272	562	472	1102	1265	1284	1675	1339	2067	2155	1678	331	659	1866	441	381	829	1629	1750	170	784	1003	1224	708	1345	1878	445	1760	1319	685	260	175	683	1664	822	1158	1407
ENSG00000038210.11	PI4K2B	protein_coding	442	252	420	1329	629	741	342	481	874	674	667	742	452	704	702	255	970	484	541	919	573	299	351	644	707	176	355	906	460	373	467	568	744	432	1534	570	710	520	400	666	270	351	562	2332	1086	865	681
ENSG00000038219.10	BOD1L1	protein_coding	6356	2506	2810	16603	16384	8368	3179	4254	5071	8243	9333	7148	3078	7019	7851	8192	4860	3614	5706	5658	7778	2856	3468	5101	5289	1759	7699	7119	6141	4161	3394	2200	6469	5450	7114	9771	4446	8762	6079	3867	1277	6159	6978	4416	5344	9915	8104
ENSG00000038274.14	MAT2B	protein_coding	9407	3008	3398	28092	8743	10602	5568	3882	22340	7717	6928	6800	4005	6247	8887	5524	20988	6927	10175	25968	12551	3107	5942	25689	6032	5202	2863	25429	14719	2667	2764	3968	14778	4846	15254	14581	5338	20028	14660	7470	1725	1125	2272	14910	8120	20670	17762
ENSG00000038295.5	TLL1	protein_coding	1	0	0	0	0	0	0	0	0	0	0	1	0	0	0	0	0	0	0	0	0	0	0	0	5	0	0	0	0	1	0	0	0	0	0	0	0	0	0	0	0	0	0	0	0	0	0
ENSG00000038358.12	EDC4	protein_coding	28	7	0	79	23	19	10	20	19	26	2	3	3	2	17	26	7	2	8	25	15	6	0	20	1	1	6	57	0	0	1	1	28	9	1	13	6	59	13	0	2	8	20	0	4	44	59
ENSG00000038382.15	TRIO	protein_coding	837	17	39	95	2170	730	37	25	24	44	1676	78	25	45	61	1365	20	17	97	20	1060	9	20	61	1063	2	791	23	51	67	558	20	20	18	29	836	245	22	32	5	220	20	40	61	55	16	25
ENSG00000038427.13	VCAN	protein_coding	8	1	5	0	22	0	27	0	18	6	40	163	1	2	0	15	621	2	2	0	87	68	0	8	506	34	24	0	0	543	69	0	0	0	0	267	6624	0	0	0	60	56	0	0	1297	0	0
ENSG00000038532.12	CLEC16A	protein_coding	499	285	226	2381	1062	442	354	359	363	726	605	269	298	337	939	700	192	308	374	185	375	122	136	217	209	161	584	245	244	233	122	253	185	261	143	568	284	1199	850	131	74	358	866	98	215	1805	1054
ENSG00000038945.12	MSR1	protein_coding	0	9	0	0	25	22	6	0	0	11	18	55	0	1	2	0	22	0	0	0	20	46	16	0	52	9	15	5	0	108	34	0	0	0	0	233	5116	2	0	14	10	1	0	0	867	0	0
ENSG00000039068.16	CDH1	protein_coding	4	0	54	153	95	38	0	40	146	6	28	11	25	59	135	3	0	82	25	245	0	0	23	53	25	0	5	83	82	10	31	1379	43	22	101	42	10	81	74	90	13	0	54	239	2	269	141
ENSG00000039123.13	SKIV2L2	protein_coding	3006	1119	1544	8756	4574	3318	1706	2499	4856	2340	4075	2531	1857	2777	2802	2414	2881	1659	3094	4612	2210	658	1457	3831	1019	700	1499	4894	2849	503	641	827	2961	2915	2383	3607	1157	4971	3930	1364	295	920	1876	1657	1791	5753	4598
ENSG00000039139.9	DNAH5	protein_coding	2	0	0	0	116	2	1	5	2	0	41	0	4	0	1	12	0	1	1	0	73	0	0	0	0	0	45	0	0	3	6	0	0	0	0	49	5	0	0	0	2	0	3	0	0	0	0
ENSG00000039319.14	ZFYVE16	protein_coding	1715	1295	967	6089	4237	2151	1277	1117	2441	3195	2139	3926	684	2055	1951	1202	2399	1008	2002	1680	1758	1045	1219	2002	1119	731	1566	2318	1913	1528	909	721	1912	2413	2367	2974	2494	2436	2136	994	398	2063	1846	1673	2367	2608	1829
ENSG00000039523.15	FAM65A	protein_coding	637	30	17	110	1599	791	69	10	37	160	383	94	16	69	143	466	141	49	94	95	1585	43	23	54	902	55	722	77	32	154	697	169	48	15	40	459	177	57	28	33	200	93	47	55	114	90	95
ENSG00000039537.11	C6	protein_coding	0	0	0	0	0	0	2	0	0	0	0	0	0	0	0	0	0	0	2	0	0	0	0	0	0	0	0	0	0	1	4	0	0	0	0	0	0	0	0	0	0	0	0	0	0	0	0
ENSG00000039560.11	RAI14	protein_coding	22	4	8	4	16	25	6	3	10	0	11	0	9	0	15	11	0	7	2	0	17	0	8	0	1	3	7	23	3	8	37	11	11	1	0	13	70	19	3	4	23	9	5	0	38	4	0
ENSG00000039600.8	SOX30	protein_coding	13	0	0	3	4	5	0	0	0	1	8	0	0	0	0	1	0	1	0	6	17	0	0	7	0	0	2	0	0	0	0	0	9	0	0	2	0	5	0	0	0	0	5	0	6	6	5
ENSG00000039650.7	PNKP	protein_coding	317	212	127	1268	647	346	175	109	189	672	284	216	312	348	615	670	266	483	522	374	346	171	132	286	190	152	510	289	312	653	127	461	279	225	160	228	355	463	408	78	88	764	410	7	203	503	512
ENSG00000039987.4	BEST2	protein_coding	0	0	0	0	0	0	0	1	1	0	2	0	0	0	0	1	0	0	0	1	0	0	0	0	0	0	0	0	0	0	0	0	0	0	0	0	1	0	0	0	0	0	0	0	0	0	1
ENSG00000040199.16	PHLPP2	protein_coding	776	477	396	1774	1621	836	733	450	497	1769	713	1349	393	857	1130	630	905	450	1043	580	1300	452	578	889	459	444	1027	799	891	314	675	944	516	625	1175	926	565	669	656	563	140	654	865	497	1339	681	628
ENSG00000040275.14	SPDL1	protein_coding	726	125	173	1432	748	1008	199	315	773	359	902	618	229	371	728	478	589	325	544	1159	672	208	306	1116	205	199	304	1089	965	19	233	93	577	261	388	1073	153	958	604	412	69	112	318	377	463	1390	1163
ENSG00000040341.15	STAU2	protein_coding	569	184	336	1424	978	999	361	442	817	610	1142	714	574	998	690	472	1074	681	998	945	835	340	421	1009	614	268	266	979	1397	276	442	155	548	466	1391	877	259	841	824	734	186	169	321	920	612	838	859
ENSG00000040487.10	PQLC2	protein_coding	42	6	6	39	68	33	6	2	14	28	27	6	0	10	18	47	62	2	5	34	102	2	17	20	52	20	18	45	8	7	45	5	22	12	43	26	20	32	14	34	3	34	21	10	43	41	24
ENSG00000040531.12	CTNS	protein_coding	112	25	20	199	166	170	28	33	73	87	79	83	41	40	120	87	81	14	32	133	199	59	29	165	144	42	64	197	79	272	66	170	119	58	142	80	109	138	106	75	44	97	47	0	67	176	126
ENSG00000040608.11	RTN4R	protein_coding	2	2	1	8	3	9	4	1	3	2	0	3	1	2	4	0	14	2	0	10	81	4	0	15	0	6	1	5	0	27	3	0	2	1	1	5	21	1	3	0	0	3	0	0	11	9	6
ENSG00000040633.10	PHF23	protein_coding	242	43	53	440	363	434	73	64	313	288	193	142	164	130	284	195	280	141	165	741	822	136	75	338	1333	49	125	343	132	435	515	759	259	80	693	164	1195	268	211	387	124	124	52	269	247	329	327
ENSG00000040731.8	CDH10	protein_coding	1	0	1	0	0	1	0	0	0	0	0	1	0	0	0	0	0	3	0	0	0	0	0	0	2	0	0	0	0	7	0	0	0	0	0	0	0	0	0	0	0	0	0	0	0	0	0
ENSG00000040933.13	INPP4A	protein_coding	254	797	740	3816	722	284	908	1053	1148	2407	213	2161	716	1007	2958	201	1564	732	1146	1447	324	736	845	1014	248	419	262	1911	1251	3358	518	3784	1057	897	1997	284	3290	1976	1232	1572	207	1909	2218	2168	2786	1958	1555
ENSG00000041353.7	RAB27B	protein_coding	3	10	34	170	15	57	14	44	22	69	2	25	66	165	227	3	14	150	177	46	7	35	71	193	0	11	0	55	243	1	0	0	14	131	210	11	123	88	180	25	2	33	57	227	86	30	57
ENSG00000041357.13	PSMA4	protein_coding	9122	3849	7937	24029	16151	19722	8123	11634	18679	13749	23438	18051	12889	19634	13879	9312	13138	16601	23734	26398	17728	4798	14846	20127	5407	4444	5050	20021	32398	1776	5794	3013	13656	7086	29074	14555	5462	15437	13573	11192	1706	3961	4540	11377	10509	20800	18238
ENSG00000041515.13	MYO16	protein_coding	1	0	48	15	0	27	0	6	0	0	1	0	5	5	36	2	0	9	0	20	1	0	6	0	0	2	0	43	2	2	1	0	20	7	0	0	0	39	6	11	0	0	0	0	0	49	0
ENSG00000041802.8	LSG1	protein_coding	1065	426	393	4250	2023	1053	607	373	1694	1288	939	772	393	640	1843	1134	1065	470	899	2311	1814	500	479	1432	743	456	989	1954	1153	758	942	1636	1097	1048	1351	1276	1335	2100	1876	755	303	784	839	543	1500	2855	2268
ENSG00000041880.12	PARP3	protein_coding	46	18	11	140	93	6	12	4	43	37	79	23	38	19	33	87	24	13	27	103	128	17	3	96	142	14	47	71	18	30	67	52	75	17	119	128	38	78	57	23	24	57	16	8	22	112	110
ENSG00000041982.12	TNC	protein_coding	0	2	2	6	0	0	2	2	1	1	0	8	1	34	4	2	15	5	14	7	0	0	2	0	1	0	0	0	0	4	0	1	5	5	0	2	18	13	16	0	0	0	0	0	0	1	1
ENSG00000041988.13	THAP3	protein_coding	361	127	106	1014	296	533	164	194	423	382	304	178	120	171	446	275	822	157	227	845	708	138	149	949	276	190	151	851	391	132	129	239	490	147	668	232	307	671	493	522	58	132	105	39	197	819	840
ENSG00000042062.9	FAM65C	protein_coding	88	8	4	82	125	33	20	4	11	35	67	32	17	45	54	107	3	5	16	5	49	2	13	9	0	16	102	9	8	20	8	24	11	7	0	26	36	20	6	0	14	45	51	0	1	36	42
ENSG00000042088.11	TDP1	protein_coding	1384	528	358	6533	1712	1551	753	636	3379	2043	1139	989	607	1289	2031	1002	2683	653	1150	6030	2392	526	607	3529	702	882	619	3889	1429	373	540	894	1927	933	2304	1160	608	3147	2452	1236	220	504	510	319	966	2330	3287
ENSG00000042286.12	AIFM2	protein_coding	17	3	1	68	67	59	9	3	20	18	19	22	0	13	32	30	4	6	6	18	64	0	4	39	28	6	8	11	0	20	36	0	2	11	4	17	72	12	7	0	15	12	8	0	15	16	29
ENSG00000042304.8	C2orf83	protein_coding	3	0	2	0	0	0	0	0	0	0	0	0	0	0	0	1	0	0	0	0	0	0	0	0	0	0	0	0	0	5	1	0	0	0	0	0	1	0	0	0	0	1	1	0	13	0	0
ENSG00000042317.14	SPATA7	protein_coding	25	159	30	474	179	36	186	107	394	391	90	165	40	158	170	51	323	85	255	431	85	210	203	539	45	182	48	377	251	130	47	0	273	163	362	70	62	259	270	92	14	173	46	335	139	288	440
ENSG00000042429.8	MED17	protein_coding	995	846	819	6488	2557	1466	1111	977	1910	2278	1244	1661	1115	1168	3005	1803	1293	1226	1735	1897	1424	718	733	1856	1263	721	1130	2438	1618	1071	939	1898	1413	794	2092	2100	2401	2461	1456	1028	251	1522	2032	2678	2842	2533	2181
ENSG00000042445.11	RETSAT	protein_coding	33	69	44	212	78	49	69	16	53	219	54	52	41	76	123	60	141	58	160	238	47	99	79	169	160	117	28	123	47	256	85	483	103	118	338	38	410	158	138	99	33	182	47	36	211	220	128
ENSG00000042493.13	CAPG	protein_coding	1599	6	38	820	3463	4533	178	197	526	65	2466	23	8	120	457	3433	276	175	216	1095	6914	49	67	1046	849	232	1280	1711	207	501	777	151	1185	106	597	3086	661	1624	631	461	492	60	109	0	219	1263	816
ENSG00000042753.9	AP2S1	protein_coding	731	178	494	1266	596	1698	479	667	1480	959	1213	914	324	943	377	282	1844	452	776	2196	1813	797	386	1969	1098	621	150	1595	1434	435	508	795	1260	380	3092	429	1059	1185	1139	1193	188	169	93	73	1582	1349	1357
ENSG00000042781.10	USH2A	protein_coding	0	0	11	0	8	1	0	3	5	0	0	1	3	5	0	2	0	0	4	0	0	0	0	0	0	0	13	0	0	8	2	0	0	0	0	7	2	0	1	0	0	0	20	0	4	2	0
ENSG00000042813.5	ZPBP	protein_coding	0	0	1	0	1	1	0	0	0	0	0	0	0	3	0	1	0	3	0	12	0	0	0	0	0	0	0	0	0	0	7	0	0	0	0	2	0	1	0	2	0	0	0	0	0	0	0
ENSG00000042832.9	TG	protein_coding	13	21	22	75	28	5	18	18	16	164	10	31	16	44	66	10	1	6	6	4	5	28	9	5	16	21	13	18	14	32	24	0	36	101	0	0	9	27	35	0	1	52	34	0	4	43	35
ENSG00000042980.10	ADAM28	protein_coding	14222	3	2	3	38816	15377	30	2	8	1	28368	0	7	34	0	22758	9	1	20	8	7791	1	7	39	6773	8	15018	8	5	14	4133	0	0	11	0	25365	226	2	5	0	1835	4	1	64	4	65	28
ENSG00000043039.6	BARX2	protein_coding	0	0	0	0	0	1	0	0	0	0	0	0	0	0	0	0	0	0	0	0	0	0	0	0	0	0	0	2	0	0	7	0	0	0	0	4	3	1	0	0	0	0	1	0	0	1	0
ENSG00000043093.11	DCUN1D1	protein_coding	2118	1066	1620	6684	3625	2997	1782	2772	5846	3168	2573	4314	1603	3507	2715	840	4547	2202	3381	5901	3004	1290	2490	5379	1236	1644	998	4848	5712	599	1091	544	3594	2069	4436	3655	943	3957	3085	1849	515	725	1193	5130	2854	5497	4468
ENSG00000043143.18	JADE2	protein_coding	316	175	182	746	769	482	137	240	364	825	501	313	235	336	703	332	679	358	326	609	1558	500	213	606	1301	239	323	606	419	1453	1088	1858	470	207	1270	192	1153	475	402	800	204	661	302	721	834	529	482
ENSG00000043355.8	ZIC2	protein_coding	0	0	0	0	0	0	0	0	0	0	0	0	0	0	0	0	0	0	0	0	0	0	0	0	0	0	0	0	0	0	0	0	0	0	0	0	0	0	0	0	0	0	0	0	0	0	0
ENSG00000043462.9	LCP2	protein_coding	76	1189	746	5592	124	165	2111	942	2899	3896	52	2539	714	1619	1941	33	3295	1116	2015	2170	163	1259	733	2106	222	804	35	1095	1277	1755	165	1544	1448	1758	2593	195	5113	1723	2139	1290	30	1494	983	4125	5638	2877	2492
ENSG00000043514.13	TRIT1	protein_coding	570	282	273	2307	719	775	359	404	1224	797	614	452	549	460	1072	647	753	447	521	1322	780	240	362	1389	369	235	392	1403	903	272	158	610	1036	517	428	583	408	1171	772	455	68	524	573	234	661	1712	1446
ENSG00000043591.5	ADRB1	protein_coding	0	0	0	15	0	0	0	2	0	0	0	0	0	0	0	0	0	0	21	2	4	0	0	8	0	1	3	9	231	0	0	0	0	1	0	0	0	1	12	0	0	12	2	0	0	0	1
ENSG00000044012.3	GUCA2B	protein_coding	0	0	0	0	0	0	0	0	0	0	0	0	0	0	0	0	0	0	0	0	0	0	0	0	0	0	1	0	0	0	0	0	0	0	0	0	0	0	0	0	0	0	0	0	0	0	0
ENSG00000044090.6	CUL7	protein_coding	11	14	14	94	92	40	20	20	54	79	56	19	29	34	122	71	69	43	38	61	58	19	17	55	21	17	24	52	61	102	29	0	44	20	64	28	115	69	36	48	10	57	37	40	23	49	67
ENSG00000044115.18	CTNNA1	protein_coding	784	275	119	1487	1499	841	523	131	189	765	644	304	166	217	247	680	912	210	154	177	1323	273	202	368	906	294	453	424	310	992	550	205	697	403	334	922	1570	857	633	213	151	396	161	334	890	663	318
ENSG00000044446.9	PHKA2	protein_coding	83	43	35	234	235	123	62	52	90	157	146	121	36	152	154	186	66	48	119	97	112	56	37	51	196	21	126	78	111	447	148	217	55	87	60	77	305	135	93	32	19	170	108	1	177	162	112
ENSG00000044459.12	CNTLN	protein_coding	1	0	9	1	74	0	6	0	0	1	17	0	17	6	20	7	0	4	7	9	18	0	0	1	4	0	17	1	0	8	9	0	0	0	0	20	60	1	1	0	12	0	40	0	3	0	2
ENSG00000044524.8	EPHA3	protein_coding	0	0	1	10	0	1	0	0	7	0	0	8	0	0	0	0	0	0	0	0	0	0	0	0	0	0	0	0	0	0	0	0	0	0	0	0	0	0	0	0	0	0	0	0	0	0	0
ENSG00000044574.7	HSPA5	protein_coding	2959	3359	1227	28052	9748	5795	5891	1731	8614	13205	2974	4324	1448	3287	11268	6060	10026	2476	3868	16521	7792	5687	4160	22257	3653	9155	2506	20308	7535	4599	6673	9459	8283	4404	8145	4907	9598	12722	8188	3894	1548	4459	1976	4667	12217	15845	10500
ENSG00000046604.10	DSG2	protein_coding	0	0	0	9	9	1	7	0	0	0	0	0	0	0	14	0	0	0	0	1	3	0	0	0	0	0	0	1	0	1	0	0	0	0	0	8	70	0	0	0	0	3	10	0	1	0	0
ENSG00000046647.11	GEMIN8	protein_coding	548	229	203	1568	815	705	391	209	686	974	566	362	122	464	743	484	852	297	394	2012	1543	225	254	1192	345	237	307	1262	565	165	380	661	851	304	1069	464	352	901	770	680	119	214	189	154	464	1115	1306
ENSG00000046651.12	OFD1	protein_coding	5872	4071	3975	21960	21714	8981	5141	5300	5125	13738	9132	6349	3526	7391	18098	7013	4254	3621	6058	4908	6075	3526	4472	4501	2629	2489	14300	5108	6377	2255	2032	3601	5634	6402	4030	8815	2572	7898	5167	2182	751	5574	9448	1618	3794	7422	5898
ENSG00000046653.12	GPM6B	protein_coding	429	193	187	465	603	389	437	295	130	352	399	664	180	391	251	221	171	351	306	25	83	90	121	47	261	41	346	49	147	286	72	38	61	271	6	890	245	398	355	50	121	714	1218	340	508	353	265
ENSG00000046774.9	MAGEC2	protein_coding	3	0	0	0	0	0	0	0	0	0	0	0	1	0	0	0	0	0	0	0	0	0	0	0	0	0	0	0	0	0	0	0	0	0	0	0	0	0	0	0	0	0	0	0	0	0	0
ENSG00000046889.16	PREX2	protein_coding	0	0	0	0	0	0	4	0	3	0	0	0	2	1	1	0	0	4	0	0	0	0	0	0	0	0	0	0	3	20	0	0	1	0	0	0	6	0	0	0	0	0	0	0	2	0	0
ENSG00000047056.12	WDR37	protein_coding	409	395	415	2066	1021	613	445	571	750	1387	586	961	542	829	1715	504	947	611	980	846	819	318	603	739	549	283	500	801	768	694	463	2382	673	659	1060	579	1097	859	841	797	162	560	962	2051	1127	1234	1030
ENSG00000047188.13	YTHDC2	protein_coding	2525	1716	1751	9207	7089	2676	1848	2279	2257	3926	3514	4447	1786	3287	5950	2092	2147	1862	3386	2580	3333	1622	2195	2305	2987	940	3854	2660	3076	1286	1332	1373	2796	2679	4260	4154	2934	4307	2796	2721	791	1843	3850	5526	4323	3348	3257
ENSG00000047230.12	CTPS2	protein_coding	156	31	24	322	150	158	25	60	88	107	224	86	47	172	129	137	76	54	56	240	125	43	50	79	176	13	131	153	62	91	133	30	63	53	155	114	86	139	137	83	31	63	84	203	144	154	153
ENSG00000047249.14	ATP6V1H	protein_coding	1110	635	745	5575	2428	1252	931	719	1945	1891	1178	1276	845	1501	2847	1522	1178	1056	1282	1944	1823	542	737	1669	680	344	1089	2076	1556	930	537	914	1437	1000	1789	1862	1271	2617	1637	816	213	954	1314	531	1294	3089	2753
ENSG00000047315.12	POLR2B	protein_coding	4989	2269	2909	19355	8451	5756	3332	3612	8570	7405	6201	5452	3256	7441	8713	5231	4282	5274	8938	8671	4757	1602	4413	6610	1178	1831	3966	7140	8659	512	1711	1259	5153	6101	7856	6551	2764	10341	8963	3683	524	2859	4580	3766	4474	11812	10577
ENSG00000047346.10	FAM214A	protein_coding	4786	1255	1448	6172	10453	6225	1923	2709	3653	5454	4736	5797	1709	3592	3619	3474	4369	2305	3441	2934	4058	1177	2210	2596	4194	834	5336	2413	4222	955	4079	954	3214	4052	4371	7231	3176	3476	2966	2129	1911	1959	3535	7020	4164	3276	2553
ENSG00000047365.9	ARAP2	protein_coding	2867	3464	2733	15869	7318	3294	5323	3522	9136	11774	3813	7729	3157	7854	6055	2713	11361	4314	6478	6915	2735	5057	4001	8794	1972	5422	2987	4575	7893	3339	710	1738	5909	10100	10033	4847	6493	10929	11982	3507	533	4619	4920	11099	8544	7523	6861
ENSG00000047410.11	TPR	protein_coding	6252	3942	6829	32538	16363	7951	5582	7245	9828	13306	8719	7606	5311	9950	16835	7067	6805	6883	7946	11847	8335	4193	7247	11401	2893	3288	7061	13835	9186	3475	2308	2579	10666	10516	10936	11135	2971	19483	11518	7844	878	6780	10205	3939	5383	24247	14660
ENSG00000047457.11	CP	protein_coding	125	36	42	111	197	96	60	12	54	84	131	298	50	140	47	77	1	135	169	4	21	9	43	0	7	1	140	5	76	117	3	0	11	35	0	86	139	16	18	0	18	147	365	16	45	19	39
ENSG00000047578.10	KIAA0556	protein_coding	194	87	123	470	439	127	121	89	108	536	232	124	77	302	321	147	143	92	138	210	291	144	98	161	99	84	187	162	168	167	111	67	117	150	192	133	192	244	221	72	37	262	197	32	142	313	318
ENSG00000047579.17	DTNBP1	protein_coding	1911	145	267	1790	2495	2122	190	247	809	524	1225	208	367	399	660	1235	473	502	670	1343	3421	177	288	1191	965	245	1055	936	580	241	714	444	658	318	855	1140	291	909	689	534	229	215	172	150	311	1160	1364
ENSG00000047597.5	XK	protein_coding	5	1	0	4	10	8	2	0	0	0	3	3	0	0	0	6	7	0	0	2	23	13	0	3	0	4	0	2	3	0	26	0	2	0	0	10	12	1	1	0	4	4	0	0	10	0	0
ENSG00000047617.12	ANO2	protein_coding	0	0	0	0	0	1	0	0	2	2	0	1	0	0	0	0	0	0	0	0	0	0	0	0	0	0	0	0	0	0	0	0	0	0	0	0	0	0	0	0	0	0	0	0	0	0	0
ENSG00000047621.9	C12orf4	protein_coding	704	164	530	2434	985	725	418	848	1810	536	1458	1097	902	1331	1133	577	1512	1442	1212	1568	476	363	743	1436	171	333	357	1936	1136	389	473	365	1207	646	999	718	357	1622	1296	908	141	209	545	388	484	3101	1773
ENSG00000047634.12	SCML1	protein_coding	459	196	2538	6767	961	732	308	4899	4546	775	799	1162	3228	2933	7727	441	588	3799	4491	4664	281	137	2511	2029	642	134	567	6475	2941	371	200	1127	3798	653	3538	674	566	4309	1232	2711	50	146	3695	5143	688	7323	4756
ENSG00000047644.15	WWC3	protein_coding	267	201	92	472	522	153	110	87	81	582	270	330	61	133	264	377	449	215	228	113	359	163	115	95	657	137	221	142	250	487	262	451	204	145	188	172	439	141	104	136	84	366	158	289	355	98	93
ENSG00000047648.19	ARHGAP6	protein_coding	27	0	2	0	22	40	0	2	2	0	17	9	0	0	12	6	0	0	0	0	96	2	0	0	49	0	11	0	0	6	29	0	0	2	0	13	2	7	0	0	26	2	0	1	0	0	0
ENSG00000047662.4	FAM184B	protein_coding	17	2	10	32	21	15	5	2	5	21	11	7	6	8	13	13	8	2	25	5	6	10	5	0	16	1	7	2	0	0	5	0	1	10	60	11	12	7	20	2	8	9	8	0	12	21	10
ENSG00000047849.19	MAP4	protein_coding	401	294	176	1055	1249	573	298	159	234	958	801	471	334	530	530	672	798	376	366	323	1036	405	286	254	1035	202	574	254	359	1607	743	724	413	542	687	634	1003	818	739	363	217	877	521	145	350	654	420
ENSG00000047932.11	GOPC	protein_coding	1185	549	877	3929	2300	1291	738	1221	1713	1357	2203	2213	1561	2128	2351	1136	2429	1923	2690	2290	2154	628	1423	1993	1453	379	1297	2585	2040	473	1166	1271	1873	1049	3658	1575	1090	1491	1138	1976	370	754	1143	3051	1559	1886	1775
ENSG00000047936.8	ROS1	protein_coding	1	0	5	0	0	3	2	0	0	0	0	0	0	0	0	0	0	3	0	2	0	0	0	0	1	0	2	0	0	6	0	0	0	0	0	0	1	0	0	0	0	0	0	0	1	0	0
ENSG00000048028.9	USP28	protein_coding	1268	249	103	1486	2934	1777	271	111	795	858	1660	685	129	801	322	1416	959	275	932	623	2475	212	209	1017	954	78	1010	318	718	251	885	372	437	1050	1005	2039	671	901	1322	259	408	478	326	458	512	485	735
ENSG00000048052.19	HDAC9	protein_coding	696	3	4	13	2259	1069	16	17	4	4	1909	31	35	9	39	736	54	155	65	0	488	7	37	16	779	19	373	44	45	23	700	0	35	20	0	805	50	48	27	83	176	11	6	7	97	171	7
ENSG00000048140.15	TSPAN17	protein_coding	22	49	30	204	103	57	50	24	69	165	78	71	56	137	171	77	213	49	93	216	162	119	57	180	137	80	33	103	108	227	61	46	93	38	255	46	418	119	134	101	29	66	51	11	234	131	127
ENSG00000048162.17	NOP16	protein_coding	1718	485	1224	4924	2798	4779	1195	1435	2778	3008	3396	1313	1903	2841	2976	1485	2488	2470	3558	5891	5440	1102	1417	3353	3180	1094	1219	3040	3836	449	1222	1756	1650	644	5195	1090	1004	2083	1536	2959	416	392	289	757	2148	4417	3897
ENSG00000048342.13	CC2D2A	protein_coding	31	16	41	74	113	33	38	40	9	134	56	68	8	107	93	20	17	46	94	3	8	24	22	9	27	5	90	10	47	82	27	9	6	68	1	33	89	18	14	9	16	75	128	0	63	12	37
ENSG00000048392.9	RRM2B	protein_coding	3962	203	228	1209	4648	4229	457	403	1374	610	2854	1314	287	500	558	1407	1466	381	708	900	3597	406	470	1293	3566	339	2385	1022	1690	322	1615	363	686	453	1299	6200	1149	747	951	510	860	242	136	1721	1030	1133	805
ENSG00000048405.7	ZNF800	protein_coding	1641	760	1149	6134	3473	1847	1403	1467	3653	2674	1925	2111	887	1986	2328	1423	2214	1453	2022	3075	2541	1434	1439	2832	2043	884	1648	3106	2248	859	1127	2613	2875	1669	2768	2914	2070	2733	1902	1657	452	1286	2090	2730	2497	3607	3015
ENSG00000048462.8	TNFRSF17	protein_coding	695	0	0	0	4962	2267	0	5	0	0	3481	0	0	0	0	923	1	0	0	0	402	0	1	0	364	0	239	0	0	1	6718	0	0	0	0	1065	11	14	5	0	720	1	3	0	0	4	7
ENSG00000048471.11	SNX29	protein_coding	1568	165	237	1001	6398	1614	235	298	252	941	1517	189	212	390	946	1050	229	256	326	481	1645	207	230	247	1265	116	3286	288	296	430	854	262	177	168	323	963	360	533	355	174	316	527	603	124	156	688	567
ENSG00000048540.12	LMO3	protein_coding	0	0	0	0	0	1	0	0	1	0	0	0	1	5	0	0	1	0	0	0	0	0	0	0	0	0	0	0	1	0	0	0	0	0	0	0	0	0	0	0	0	0	0	0	0	0	0
ENSG00000048544.5	MRPS10	protein_coding	4012	1189	3056	8199	4573	6837	1897	4469	9816	4067	5850	4321	3858	5644	3705	2368	6497	4563	8537	8726	6296	2000	4815	9737	2209	1963	1929	10954	10172	736	1385	1496	5469	2834	9963	5705	1271	7964	5477	4049	686	1090	2620	2668	2554	9361	8058
ENSG00000048545.11	GUCA1A	protein_coding	0	0	0	0	0	0	0	1	0	0	0	0	0	0	0	2	0	0	0	0	0	0	0	0	0	0	0	0	0	0	0	0	0	0	0	0	0	0	0	0	0	0	0	0	0	0	2
ENSG00000048649.11	RSF1	protein_coding	3576	1809	2426	11026	8330	4212	2314	3664	4815	7585	4627	4639	3469	4968	7024	3874	3838	4494	5965	5369	4989	2488	4263	4970	3768	1638	4298	4633	5946	2955	2343	2375	3992	3162	7504	5250	4788	6142	4026	3718	843	4390	5532	4130	3077	5946	5070
ENSG00000048707.11	VPS13D	protein_coding	665	516	433	1794	1535	833	544	663	703	1314	793	802	557	1003	1108	608	1073	567	508	706	787	354	299	449	990	171	700	673	692	1077	550	745	675	988	867	871	1319	972	1021	518	163	995	1210	447	999	1320	980
ENSG00000048740.15	CELF2	protein_coding	1440	4558	2541	10013	4115	2254	7182	3583	5923	14198	1851	15195	3041	4624	7564	1727	12298	4720	5554	6476	2421	6945	4619	5704	3556	3856	1742	6949	6256	10773	2219	13165	5678	3688	9637	2995	16672	8554	5646	5285	734	8720	3985	11036	15908	10480	6920
ENSG00000048828.14	FAM120A	protein_coding	1679	1252	1731	3620	3144	1723	1677	1402	2196	2977	2395	4614	1572	2120	2462	1045	3526	1893	3253	1249	1744	1779	1413	1520	3039	700	1971	1956	2645	1679	2299	4243	2024	1830	4645	2534	4758	1465	1361	2233	1045	2034	2340	8286	5310	1626	1105
ENSG00000048991.14	R3HDM1	protein_coding	555	179	323	1581	1163	752	201	685	1118	788	1059	776	675	1093	1002	327	898	767	1257	1142	964	352	671	1081	451	292	435	824	886	230	613	359	876	878	1625	641	475	1066	848	631	244	520	1189	647	497	1065	933
ENSG00000049089.11	COL9A2	protein_coding	45	0	3	22	58	38	4	2	13	3	15	3	3	3	28	46	14	6	8	28	38	2	8	18	8	0	54	14	0	19	37	0	14	9	40	23	47	19	18	7	6	2	14	0	1	22	12
ENSG00000049130.11	KITLG	protein_coding	0	0	1	0	0	1	0	0	14	0	3	1	0	1	0	0	0	0	0	0	0	0	0	0	0	0	0	0	0	0	0	0	0	0	0	0	0	0	0	0	0	0	0	0	0	0	0
ENSG00000049167.11	ERCC8	protein_coding	391	54	163	679	709	502	104	372	839	273	650	330	406	605	339	232	664	340	655	937	664	109	439	619	245	82	264	896	535	66	63	26	393	234	515	662	34	603	394	354	37	49	352	327	133	891	895
ENSG00000049192.12	ADAMTS6	protein_coding	80	97	155	727	359	48	96	210	248	264	109	301	175	351	733	156	45	162	134	189	129	160	281	187	70	11	94	74	190	51	66	0	224	334	225	99	77	288	156	108	16	143	199	114	247	412	407
ENSG00000049239.10	H6PD	protein_coding	187	31	34	291	222	110	11	37	143	90	76	28	31	67	174	203	93	87	96	117	292	60	48	121	395	35	152	132	101	196	183	353	179	33	179	94	252	110	80	132	50	123	177	27	77	141	105
ENSG00000049245.10	VAMP3	protein_coding	1303	412	713	2546	1304	2402	709	808	2478	1611	967	913	421	944	1258	652	3433	1165	1020	2956	1921	877	1039	3151	897	854	477	4220	2159	256	841	990	2361	1116	2187	2000	2042	3441	2135	1076	183	297	386	394	2026	4881	2950
ENSG00000049246.12	PER3	protein_coding	40	57	95	312	136	46	143	147	156	254	71	138	44	99	152	34	81	149	192	130	176	308	203	275	67	114	34	173	251	74	91	7	133	55	49	103	231	210	104	63	19	86	143	0	409	258	151
ENSG00000049247.11	UTS2	protein_coding	0	2	30	51	0	661	372	982	2030	86	2	46	37	82	28	1	75	9	36	71	351	581	991	1418	302	650	78	1240	2832	361	245	99	954	530	2980	239	750	866	854	1097	53	132	252	1777	1156	893	829
ENSG00000049249.6	TNFRSF9	protein_coding	48	499	123	4254	42	101	798	47	2315	1074	93	664	99	1843	165	35	895	269	1096	2347	102	562	305	1745	32	1034	5	983	1916	138	25	2770	369	455	785	47	362	334	1038	100	21	248	44	517	838	461	1260
ENSG00000049283.15	EPN3	protein_coding	1	0	0	0	1	1	2	0	1	0	0	0	1	0	0	0	0	0	0	0	0	0	0	0	0	0	0	1	0	0	0	0	0	0	0	0	0	0	2	0	0	0	0	0	0	0	0
ENSG00000049323.13	LTBP1	protein_coding	1	4	6	26	0	5	1	0	1	13	35	45	0	2	11	3	18	38	0	7	0	9	1	0	0	0	4	0	14	4	0	0	2	3	3	0	0	21	11	0	1	1	11	0	3	19	4
ENSG00000049449.6	RCN1	protein_coding	129	178	50	757	285	331	184	77	288	355	212	440	109	164	180	148	417	61	111	506	249	186	112	468	414	170	121	405	274	96	152	493	275	146	533	224	359	259	199	165	75	103	140	111	488	382	383
ENSG00000049540.14	ELN	protein_coding	0	0	0	0	0	1	0	1	1	0	0	0	0	0	0	0	6	0	1	1	0	0	2	0	0	0	0	0	1	5	0	0	0	0	0	0	0	0	0	0	0	0	0	0	5	0	0
ENSG00000049541.8	RFC2	protein_coding	857	148	163	1753	1227	1528	260	244	992	773	997	293	215	211	813	765	829	241	306	1795	2218	260	197	1335	309	325	468	1606	472	152	392	376	914	242	649	792	228	1233	706	404	111	199	217	31	371	1356	1129
ENSG00000049618.19	ARID1B	protein_coding	1184	469	931	2454	3294	1478	658	1396	981	1079	2587	2000	1070	1427	1863	2191	745	1313	2284	997	1102	347	803	747	1669	259	1189	1067	1341	636	847	1096	547	581	1139	1473	1197	882	862	588	507	1135	1611	796	893	1128	1071
ENSG00000049656.11	CLPTM1L	protein_coding	531	115	77	997	840	1132	192	111	790	684	278	172	65	254	523	447	1199	136	184	1631	2419	437	198	1392	924	517	321	1542	353	838	1014	1391	803	288	676	591	888	1272	742	431	466	285	160	140	883	1262	1175
ENSG00000049759.14	NEDD4L	protein_coding	388	41	36	161	520	303	100	34	74	189	270	145	50	152	72	173	113	69	52	157	334	24	103	91	191	82	157	77	114	124	323	290	36	37	68	354	79	110	53	72	130	124	88	0	136	273	155
ENSG00000049768.12	FOXP3	protein_coding	0	0	37	15	0	0	1	45	4	13	0	4	25	0	67	0	13	20	2	9	0	1	43	4	0	4	0	177	0	1	0	544	391	1	6	1	41	121	5	155	0	10	51	0	29	312	5
ENSG00000049769.10	PPP1R3F	protein_coding	15	11	4	55	23	24	7	18	31	33	12	12	37	36	45	15	47	19	55	131	41	14	29	55	15	11	9	113	14	33	28	29	60	19	166	20	21	69	18	98	8	10	24	24	8	76	48
ENSG00000049860.11	HEXB	protein_coding	1425	739	1235	5647	2316	2883	1349	1279	2597	2370	1594	1706	1234	1334	2733	1489	4861	1619	2028	4499	2678	881	1166	4436	711	1690	746	5498	2847	764	560	473	2440	643	3754	3137	1439	4421	2123	1319	260	470	1109	1660	1833	4027	3324
ENSG00000049883.12	PTCD2	protein_coding	244	30	125	483	292	298	92	152	254	96	244	61	121	251	236	140	185	209	173	386	178	16	88	295	31	58	98	336	155	2	56	0	276	71	170	205	9	371	284	177	24	68	145	37	25	368	433
ENSG00000050030.11	KIAA2022	protein_coding	14	1	0	3	73	11	0	0	4	0	6	0	0	0	17	18	0	1	0	18	170	0	0	7	29	0	12	36	36	4	43	0	13	2	2	13	29	35	8	0	26	0	0	39	1	32	16
ENSG00000050130.15	JKAMP	protein_coding	3476	1005	3930	9347	6026	7043	1522	4663	10092	4690	9732	8775	4811	8955	6427	2553	6498	6256	10146	12852	6039	1598	6263	11309	618	1670	1615	9285	15316	109	1398	479	5160	3233	10273	7116	604	6737	6999	3913	672	618	1552	3550	2364	9855	8231
ENSG00000050165.15	DKK 3.00	protein_coding	0	152	1	586	1	0	240	24	114	833	2	554	32	311	10	0	1809	4	181	387	0	808	23	501	0	87	0	15	97	280	0	0	19	175	100	6	69	0	9	0	0	555	0	279	481	6	139
ENSG00000050327.12	ARHGEF5	protein_coding	33	11	10	86	39	12	7	4	18	8	4	20	11	40	43	19	4	23	26	32	23	19	21	70	27	21	23	32	38	30	37	296	56	6	83	6	6	30	29	22	11	27	3	62	12	30	61
ENSG00000050344.8	NFE2L3	protein_coding	194	129	153	432	397	307	221	153	203	556	335	467	252	618	425	378	257	423	231	357	223	149	434	370	204	117	298	355	171	75	160	913	238	115	207	277	259	242	149	50	45	199	332	109	351	448	158
ENSG00000050393.9	MCUR1	protein_coding	377	81	322	658	753	1167	169	375	617	517	581	316	304	481	492	296	953	457	505	1049	1173	386	430	1282	652	298	159	975	1206	132	437	476	811	200	1269	583	601	816	539	446	255	69	106	184	527	968	623
ENSG00000050405.11	LIMA1	protein_coding	3	65	103	869	78	11	109	178	293	219	37	149	230	195	334	13	124	153	211	432	34	43	182	429	37	81	22	645	308	65	15	508	352	215	433	115	87	546	362	274	13	58	186	746	202	848	421
ENSG00000050426.13	LETMD1	protein_coding	478	195	321	1598	758	561	207	444	979	629	722	490	372	589	1096	832	1041	555	648	1076	641	285	372	796	1141	227	463	1231	742	668	549	1319	805	279	1349	489	1535	1489	1019	1122	163	517	636	1038	1054	1765	1315
ENSG00000050438.14	SLC4A8	protein_coding	109	50	36	440	449	79	40	19	69	182	158	110	35	181	126	139	49	16	193	95	178	53	94	120	149	53	197	70	220	208	132	14	67	242	162	150	270	99	357	10	14	113	82	68	167	82	70
ENSG00000050555.15	LAMC3	protein_coding	6	0	1	2	0	0	0	1	0	0	0	0	0	1	0	1	0	0	0	0	0	0	0	0	0	0	0	10	0	0	5	0	6	0	4	0	0	0	0	0	0	0	1	0	0	0	4
ENSG00000050628.18	PTGER3	protein_coding	0	2	0	24	3	5	7	0	1	25	0	35	0	0	3	0	0	7	0	5	0	6	0	1	0	3	0	0	0	7	0	0	6	0	0	14	0	2	3	24	0	0	0	0	0	4	0
ENSG00000050730.13	TNIP3	protein_coding	1	43	81	1222	11	2	28	183	635	147	0	45	137	1231	204	7	279	121	866	702	2	106	151	1355	1	10	2	158	506	83	5	194	116	753	730	4	180	241	1331	58	0	39	160	596	5	324	537
ENSG00000050748.15	MAPK9	protein_coding	557	227	330	1241	822	832	416	422	1182	1102	547	889	345	590	981	499	1378	405	947	1475	1131	503	476	1830	819	527	436	1757	972	334	398	556	797	707	1435	1125	944	1445	910	604	164	472	500	1163	1235	1144	1348
ENSG00000050767.13	COL23A1	protein_coding	1	8	0	13	3	1	5	0	1	11	9	6	0	0	2	1	3	0	0	0	5	4	0	6	4	3	0	1	1	20	0	0	0	0	4	0	0	0	0	0	1	11	0	0	4	0	0
ENSG00000050820.14	BCAR1	protein_coding	0	0	1	0	0	0	2	5	0	0	0	0	1	0	0	0	0	0	0	0	2	0	0	0	0	0	0	3	0	0	2	0	6	0	0	0	0	0	0	0	0	0	0	0	0	0	0
ENSG00000051009.8	FAM160A2	protein_coding	348	294	56	1349	343	244	233	139	563	828	146	337	91	318	461	259	599	56	123	572	403	270	137	251	234	224	209	423	182	568	183	664	302	250	198	246	677	677	640	224	54	505	392	14	501	730	659
ENSG00000051108.12	HERPUD1	protein_coding	18888	1905	1162	15010	34729	38277	3662	1436	5781	7768	19385	3131	1733	3522	7263	15523	7442	2348	3610	9147	42287	3166	2677	10216	17313	3263	16372	9103	5118	2546	12418	6109	4132	1695	6103	24174	7756	7076	5832	2694	5335	1764	1587	6284	7119	6074	4864
ENSG00000051128.16	HOMER3	protein_coding	10	0	0	2	4	44	1	1	10	0	3	0	0	0	0	14	9	2	0	0	114	0	0	2	8	2	2	6	0	2	11	0	3	0	0	9	37	10	0	0	2	0	0	0	16	2	1
ENSG00000051180.14	RAD51	protein_coding	48	23	9	75	128	59	28	37	65	167	96	117	24	21	103	56	58	12	88	207	94	29	25	119	65	5	51	92	114	33	93	138	68	28	78	66	24	75	90	60	41	78	80	87	12	129	78
ENSG00000051341.11	POLQ	protein_coding	44	5	9	40	58	79	15	24	56	61	41	40	35	0	31	38	34	12	25	32	33	35	19	37	82	11	15	45	19	17	37	0	43	21	64	10	40	12	13	0	6	0	16	0	94	33	42
ENSG00000051382.6	PIK3CB	protein_coding	285	1054	805	2014	458	136	755	667	1366	2602	529	2046	892	887	1082	245	4429	853	848	1014	340	915	541	726	553	896	247	1595	661	1962	242	2046	1106	599	1545	441	2429	1706	904	1100	128	1480	1269	1867	2124	1227	651
ENSG00000051523.8	CYBA	protein_coding	7814	1491	1020	8519	11969	12485	3210	938	6615	8520	5083	3555	996	2439	1811	3299	16773	1828	4104	14029	23210	4764	1428	16346	3120	5715	2622	8568	6757	1894	6970	2039	12359	3658	12490	5662	6874	8133	9048	3545	2012	1841	360	45	6895	5052	7617
ENSG00000051596.7	THOC3	protein_coding	198	94	174	1326	186	596	163	273	577	238	350	152	197	342	444	172	387	274	397	740	427	101	303	796	156	200	100	1177	666	39	96	28	377	94	650	152	77	716	420	388	68	88	172	88	270	1315	1132
ENSG00000051620.8	HEBP2	protein_coding	1972	477	1434	2678	2566	2631	1010	1670	4925	2083	1666	1077	539	678	2425	1339	5695	2359	2310	6668	4840	2014	1754	5897	2010	1342	671	5090	2641	900	1287	2270	4887	1272	4404	2546	1371	4459	1915	2967	542	521	740	1608	2265	7322	4587
ENSG00000051825.12	MPHOSPH9	protein_coding	759	327	519	4304	1345	721	340	920	2902	731	1173	726	715	1647	2249	688	1096	984	1647	2123	572	188	516	1650	204	247	600	1820	1175	206	288	530	999	1329	1211	1007	316	2176	1841	676	111	503	2542	691	546	3393	2717
ENSG00000052126.12	PLEKHA5	protein_coding	5	1445	242	6015	116	19	2538	290	707	2122	51	4014	424	2254	660	71	1986	495	2399	622	18	1079	1619	1947	8	1496	70	357	5101	901	18	17	1290	1847	1910	111	2593	1941	5972	265	18	1456	704	777	3070	458	1097
ENSG00000052344.13	PRSS8	protein_coding	0	0	0	2	0	0	0	0	0	1	0	0	0	16	3	1	0	0	1	0	0	0	0	0	0	0	3	0	0	0	0	0	0	0	0	0	0	0	0	0	0	2	1	0	0	0	0
ENSG00000052723.9	SIKE1	protein_coding	1655	623	1971	4629	2356	3025	1201	2644	3828	3356	2767	2864	2016	2919	2799	1111	4990	2799	3469	4423	2940	1518	2713	3919	1800	1848	804	4491	5443	839	747	1699	2593	1177	4445	2706	1666	3753	3080	2492	497	727	1077	3192	3926	6404	3635
ENSG00000052749.11	RRP12	protein_coding	187	74	50	510	480	257	172	49	194	644	208	114	85	134	373	171	144	89	122	543	661	123	59	255	475	133	194	221	185	613	382	1211	144	89	190	86	600	171	139	122	82	159	93	65	407	272	308
ENSG00000052795.10	FNIP2	protein_coding	9	247	157	836	44	11	317	272	397	768	3	634	185	347	498	6	668	321	432	400	24	166	217	349	45	180	7	411	477	321	22	1022	264	210	829	42	1128	530	384	373	12	432	378	858	949	397	376
ENSG00000052802.10	MSMO1	protein_coding	2631	787	2461	5786	2927	5243	1844	3146	5246	2262	4994	3622	1714	3825	1976	758	4234	3134	5412	5515	2503	682	1910	3955	971	1335	706	6458	7162	105	718	556	3513	1220	4844	3167	665	3939	3095	2673	266	263	565	1297	1400	6149	4346
ENSG00000052841.12	TTC17	protein_coding	3146	1441	1810	8639	7690	3608	1930	2721	4060	5000	4040	3952	1483	3804	6373	2801	2948	1878	2722	4485	4415	1304	1591	4230	2279	1129	3772	3804	3022	1911	1705	1713	2289	3327	2112	4041	2354	4567	3611	1519	579	3446	4533	1495	3216	5204	4368
ENSG00000052850.5	ALX4	protein_coding	0	0	0	0	0	0	4	0	0	0	0	0	0	0	0	0	0	2	0	0	0	0	0	0	0	0	0	0	0	0	0	0	0	0	0	0	0	0	0	0	0	0	0	0	0	4	0
ENSG00000053108.14	FSTL4	protein_coding	40	2	1	0	5	5	2	0	0	0	17	20	2	0	0	12	24	1	0	0	5	0	0	0	0	3	2	1	0	3	0	0	0	0	0	3	0	1	0	0	1	7	9	0	8	2	0
ENSG00000053254.13	FOXN3	protein_coding	1378	581	506	1795	2054	1514	826	532	1395	2438	804	1978	674	937	1078	333	3819	948	1109	1899	4087	1016	655	1389	5206	644	892	1344	1883	3168	2487	1872	1157	779	3553	1690	3227	946	1215	1434	738	1833	851	3605	3394	1207	989
ENSG00000053328.8	METTL24	protein_coding	6	21	4	40	13	4	43	3	7	74	5	209	13	16	4	8	50	17	12	0	1	32	0	1	0	12	0	0	0	41	0	0	3	6	0	9	10	0	4	0	0	66	8	24	29	13	31
ENSG00000053371.10	AKR7A2	protein_coding	244	76	125	840	170	558	133	144	399	154	262	210	54	150	288	284	456	131	214	947	317	148	59	640	206	144	65	977	288	119	141	65	399	58	657	223	342	561	321	381	73	100	70	54	264	751	717
ENSG00000053372.4	MRTO4	protein_coding	314	121	288	1794	788	922	264	297	742	598	795	139	453	543	930	540	407	681	615	1657	1063	229	325	871	560	274	326	1071	658	274	292	433	803	190	1187	268	233	764	437	586	87	232	198	10	317	1188	1210
ENSG00000053438.8	NNAT	protein_coding	7	1	0	9	3	9	10	0	13	10	2	2	4	3	23	4	1	0	3	34	31	0	0	18	8	11	5	26	1	3	1	0	17	1	1	5	6	18	8	9	2	2	5	0	1	25	18
ENSG00000053501.10	USE1	protein_coding	753	246	477	2007	1182	1279	339	732	1111	1236	980	527	535	798	1776	625	891	733	820	2369	1973	475	820	1777	904	564	474	2118	1859	351	537	1301	1492	356	1699	407	497	1554	1117	1078	149	473	494	194	832	2084	1972
ENSG00000053524.9	MCF2L2	protein_coding	12	65	24	80	8	10	120	28	22	303	2	130	29	70	47	18	118	36	42	13	14	86	52	21	2	87	10	31	66	403	5	95	10	13	98	5	237	47	51	34	1	406	160	17	193	78	33
ENSG00000053702.12	NRIP2	protein_coding	5	6	3	42	31	5	7	11	14	3	25	17	5	32	21	24	0	2	10	0	5	12	8	0	15	5	17	3	1	22	14	0	5	28	3	10	0	8	22	5	3	44	29	0	16	16	25
ENSG00000053747.13	LAMA3	protein_coding	5	170	14	134	0	3	211	44	38	629	0	5	6	0	87	1	97	0	5	123	0	85	25	40	0	210	0	57	30	24	0	36	59	49	6	0	127	21	4	2	2	49	2	20	224	116	104
ENSG00000053770.9	AP5M1	protein_coding	3230	813	1420	7559	4001	4424	1300	2603	5475	2289	4022	3191	2195	3095	3637	1808	5347	2265	4445	5400	3171	801	1826	5408	2645	883	1666	6950	3888	374	1144	1326	3667	2057	5777	4892	1501	5775	4128	2482	730	770	1678	6339	3139	6654	5526
ENSG00000053900.8	ANAPC4	protein_coding	2382	1480	1429	10334	5325	2612	1935	1876	4162	3945	2665	3473	1918	3352	6429	3758	3487	2419	3450	4530	1752	1200	2236	4093	1227	907	3197	4283	3464	802	910	1100	2965	3910	2985	4385	2251	5705	4238	1263	268	2175	4688	2839	2325	7687	5742
ENSG00000053918.13	KCNQ1	protein_coding	36	0	1	9	48	42	1	7	0	10	14	1	1	1	19	4	9	6	0	56	86	3	2	5	4	18	9	37	1	3	41	77	13	1	11	27	51	17	2	3	4	0	2	0	32	31	19
ENSG00000054116.9	TRAPPC3	protein_coding	962	319	1106	2535	1719	1926	472	979	2039	2156	1263	791	1024	1163	2582	802	2691	1294	1885	5634	4048	1100	1633	4766	1142	1074	582	4663	4067	514	886	1092	2437	586	3663	861	1183	2485	1739	1940	301	298	268	567	1840	2893	2655
ENSG00000054118.11	THRAP3	protein_coding	4241	1490	1524	17264	11871	5070	2191	2028	4676	7015	4498	1777	2228	3265	8204	3878	2775	2062	3237	11132	10281	1719	2441	9071	2635	1730	4315	9692	4280	1923	1839	2904	6331	2440	4991	3616	2232	7727	5295	2722	499	2026	2180	417	2219	7661	6476
ENSG00000054148.15	PHPT1	protein_coding	443	71	309	497	1153	1273	129	311	446	715	1619	355	414	607	653	368	501	408	613	1555	1596	396	495	897	884	273	186	862	1129	61	1183	134	792	219	1461	365	657	667	706	672	237	92	60	53	809	754	799
ENSG00000054179.9	ENTPD2	protein_coding	0	0	0	0	0	1	0	0	0	3	0	0	0	0	0	2	0	0	2	0	0	0	4	0	0	0	0	0	0	0	0	0	0	0	0	0	0	0	0	0	0	0	0	0	0	1	0
ENSG00000054219.10	LY75	protein_coding	841	204	289	821	935	840	337	359	753	573	1322	727	243	418	354	655	1157	631	730	467	1364	504	407	726	3780	175	1239	727	503	434	1004	898	653	360	853	1711	1423	492	359	610	532	418	264	4197	1110	524	643
ENSG00000054267.18	ARID4B	protein_coding	9156	4926	7487	40481	18582	12079	6686	11597	20369	16916	9480	11212	8649	12075	22153	7364	11832	9522	14470	21186	14172	6637	10213	19419	8405	5003	10448	22237	14332	5631	4042	13326	13734	8907	22754	13159	6766	20569	11747	12086	1934	7669	12800	21514	9520	20247	15615
ENSG00000054277.10	OPN3	protein_coding	493	15	34	208	782	724	16	44	197	42	326	20	16	37	151	547	54	42	94	447	780	33	29	443	105	17	416	177	87	4	42	0	46	37	197	629	17	92	95	55	43	9	31	0	29	185	413
ENSG00000054282.13	SDCCAG8	protein_coding	1641	177	508	2520	4762	2531	207	627	826	457	2912	433	610	999	2576	3727	637	1333	1590	994	2061	164	620	991	1496	103	2314	868	823	227	781	372	515	419	852	1856	562	1035	752	555	304	469	2078	378	340	1521	1623
ENSG00000054356.11	PTPRN	protein_coding	0	1	1	6	14	0	2	1	12	4	0	1	0	0	0	2	6	0	1	33	20	1	0	23	35	10	1	8	25	7	0	17	23	10	7	5	0	10	3	0	0	2	10	0	34	3	25
ENSG00000054392.10	HHAT	protein_coding	136	92	29	243	190	149	60	33	26	162	184	124	24	55	120	177	16	89	87	58	64	40	62	13	270	63	123	44	72	92	161	38	49	50	6	123	90	98	25	27	26	167	80	3	14	38	82
ENSG00000054523.14	KIF1B	protein_coding	353	468	376	1678	841	359	459	288	422	1548	384	878	309	650	884	281	507	445	637	426	793	482	455	574	272	336	349	562	687	707	359	319	598	641	1044	453	1654	944	774	458	204	872	631	410	1298	790	564
ENSG00000054598.6	FOXC1	protein_coding	3	5	0	0	24	11	3	0	0	6	0	15	0	0	0	3	0	6	1	0	7	2	0	0	0	0	1	0	13	25	4	0	0	0	0	0	15	0	0	0	0	0	0	43	2	0	0
ENSG00000054611.11	TBC1D22A	protein_coding	302	131	129	738	633	342	140	104	198	425	299	290	111	272	338	331	343	141	184	256	399	151	101	215	321	143	244	253	228	603	284	322	248	203	458	209	579	399	287	194	107	427	273	46	416	404	441
ENSG00000054654.13	SYNE2	protein_coding	2054	5674	6894	25682	4505	2567	7338	6751	9032	24430	3896	10769	5761	11392	11482	2519	11701	7281	8220	9606	3484	8351	7753	10997	900	5396	2231	7899	8304	9038	794	4234	12424	11629	14763	2479	6889	18004	13121	7229	301	12817	9884	5682	8598	13003	9143
ENSG00000054690.11	PLEKHH1	protein_coding	6	3	2	16	2	1	1	36	2	13	18	2	0	26	18	0	0	7	4	1	4	1	0	4	0	3	5	2	13	16	0	0	7	3	0	1	27	19	2	1	0	16	19	8	0	8	6
ENSG00000054793.11	ATP9A	protein_coding	2	43	1	73	20	11	10	11	35	24	0	36	0	12	3	2	0	0	25	25	0	7	1	27	0	11	0	0	15	24	12	0	0	7	74	0	7	1	2	5	2	56	0	22	0	8	15
ENSG00000054796.10	SPO11	protein_coding	0	0	0	0	0	0	0	0	0	0	0	0	0	0	0	0	0	0	0	0	0	0	0	1	0	0	0	0	0	1	0	0	0	3	0	0	0	0	0	0	0	0	0	0	0	0	0
ENSG00000054803.3	CBLN4	protein_coding	0	0	0	0	1	0	0	0	0	0	0	0	0	0	0	0	0	0	0	0	0	0	0	0	0	0	0	0	0	0	0	0	0	0	0	0	0	0	0	0	0	0	0	0	0	0	0
ENSG00000054938.13	CHRDL2	protein_coding	0	0	0	0	0	1	0	0	0	1	0	1	1	0	0	0	0	0	0	0	0	0	0	0	0	0	0	0	0	1	0	2	4	0	0	1	0	0	0	0	0	0	0	0	0	0	0
ENSG00000054965.8	FAM168A	protein_coding	61	92	72	348	309	106	102	43	141	323	246	186	104	104	191	179	281	167	157	224	130	100	53	170	241	109	130	144	128	318	107	55	145	94	336	118	440	194	250	274	71	289	212	453	233	239	213
ENSG00000054967.10	RELT	protein_coding	76	42	11	56	187	118	34	4	32	264	43	94	6	22	52	52	93	2	4	42	323	40	11	29	267	58	105	39	27	277	121	81	25	22	50	69	292	51	29	24	31	121	59	18	339	42	26
ENSG00000054983.14	GALC	protein_coding	303	1031	191	1586	540	331	1649	380	730	3346	505	2945	408	524	772	310	3347	526	690	1398	930	1491	413	1179	486	1339	277	1571	1022	1392	242	698	1052	579	1309	443	2857	1119	751	594	128	1813	555	835	3027	1108	850
ENSG00000055044.8	NOP58	protein_coding	12416	7245	13440	67886	27828	26476	13447	15233	33342	20257	25592	16149	22643	28367	34172	17097	19366	26600	34571	32859	21813	6293	18980	29340	7162	5751	12765	29668	37649	4996	6768	13375	22250	16523	34744	16772	6684	29807	19344	17389	1417	7113	10873	8476	12177	32518	26366
ENSG00000055070.14	SZRD1	protein_coding	375	54	223	472	409	1383	223	286	755	476	525	307	216	373	285	202	1107	289	428	1522	1614	456	222	1064	751	540	148	1128	766	115	200	710	829	182	1060	261	309	581	472	611	91	66	32	50	513	718	706
ENSG00000055118.12	KCNH2	protein_coding	8	0	0	7	9	4	0	0	10	0	4	1	5	0	11	3	0	4	0	2	0	0	4	6	0	0	2	9	2	0	22	0	1	0	0	1	0	4	0	10	2	0	7	0	0	3	0
ENSG00000055130.13	CUL1	protein_coding	3245	944	720	9740	5045	3874	1595	1305	5997	3574	2704	1610	790	1479	4513	2053	4152	1057	1555	8013	4290	1007	1398	6527	1207	1320	1130	8166	2106	1071	1081	1221	4862	2045	3848	4675	1945	6824	4444	1772	317	643	856	252	2494	7702	5527
ENSG00000055147.15	FAM114A2	protein_coding	825	387	299	2571	1499	879	654	422	1816	957	1454	1169	507	999	1104	755	2210	888	1262	1982	1125	530	537	1617	868	448	538	1826	1167	252	379	369	1202	587	1441	1181	647	1476	1138	705	245	634	614	800	858	1656	1659
ENSG00000055163.16	CYFIP2	protein_coding	2341	546	1012	8567	3691	1977	829	1186	4881	2022	2174	1101	1404	2454	3340	2366	2601	1390	2444	5510	4189	1116	790	3350	2594	788	1520	3995	2134	2517	1791	5146	2791	1814	5893	1193	2848	4130	3302	2994	742	980	2088	2095	1742	5399	4638
ENSG00000055208.15	TAB2	protein_coding	3209	832	2974	6202	4107	2868	1254	3366	7603	3511	3014	3344	3588	4847	3597	1356	8556	6009	6946	7824	4749	2143	3583	5647	4745	2284	1576	6433	5944	710	2605	5207	7542	3261	11375	2725	3615	4663	3133	6239	703	1318	2643	14294	3497	5404	3833
ENSG00000055211.10	GINM1	protein_coding	2539	693	1211	3861	2581	3968	1146	1365	4165	2365	2512	1673	1076	1975	1823	1764	5660	1247	2442	3941	5403	1312	1650	4595	1015	1903	1605	5586	5042	377	907	1556	2841	1077	3661	4380	902	3714	2401	1515	637	588	1193	1075	1289	3889	3048
ENSG00000055332.14	EIF2AK2	protein_coding	2379	1238	1231	5502	2313	2663	1582	1584	4269	2577	2871	3880	1131	2709	1391	1690	7106	1935	3115	2675	3167	1268	1860	4685	2037	954	794	2318	2228	1116	720	2369	2094	1920	5190	5609	2722	5951	4662	2763	308	1548	1825	3578	4639	7685	5204
ENSG00000055483.17	USP36	protein_coding	561	597	605	3097	1320	843	878	801	1352	2206	448	1219	651	935	2384	446	2420	914	790	1540	1513	939	775	1218	1311	763	657	3283	1209	4155	1056	7987	2131	1090	1639	378	4284	3291	1762	1345	152	2009	1373	650	2623	2428	1506
ENSG00000055609.15	KMT2C	protein_coding	4487	2480	3256	9791	8380	5016	2608	4525	5023	9581	5625	5786	2971	6446	4637	3117	5718	3880	4434	4274	7944	3716	3070	3586	4529	1863	3498	4009	4038	4691	3310	4884	4401	4474	6412	4004	6690	5056	5333	3634	1305	6311	4811	7545	5704	4796	4132
ENSG00000055732.10	MCOLN3	protein_coding	18	24	292	762	3	35	1	127	132	21	12	25	182	254	232	13	0	224	122	50	11	5	325	355	0	4	2	667	99	60	6	1	220	318	179	4	81	885	256	258	3	28	414	205	0	191	72
ENSG00000055813.5	CCDC85A	protein_coding	0	0	0	0	0	3	0	0	0	0	4	0	0	0	0	0	0	0	0	0	0	0	0	0	0	0	0	2	0	0	0	0	0	0	0	0	0	0	0	0	0	0	0	0	0	0	0
ENSG00000055917.13	PUM2	protein_coding	3490	2478	3035	11154	6121	4107	3153	4661	5251	6242	3883	8142	3040	4899	5743	2049	7820	4592	5609	4808	5042	3096	2950	4544	4833	1961	3056	5655	6652	3116	2787	8468	4466	3575	9819	4530	4988	4043	4116	6896	1260	3095	3426	16674	5943	5773	4380
ENSG00000055950.14	MRPL43	protein_coding	706	230	540	1961	791	1858	468	624	1473	926	1047	867	551	861	982	546	2193	813	871	2474	1825	656	672	2062	693	708	258	2772	1771	469	693	897	1775	463	2434	541	971	1706	1284	1159	236	247	279	523	1134	2095	2054
ENSG00000055955.13	ITIH4	protein_coding	2	0	6	12	8	2	3	0	1	13	9	5	5	6	25	4	0	4	2	2	0	3	9	5	0	0	2	2	4	41	0	1	1	2	0	1	30	5	3	8	0	6	19	0	11	10	5
ENSG00000055957.8	ITIH1	protein_coding	0	0	1	0	0	0	0	1	0	3	8	0	0	0	0	1	0	3	0	0	4	0	0	0	0	0	1	0	1	0	0	0	0	5	0	1	0	0	0	0	0	0	0	0	0	0	2
ENSG00000056050.6	C4orf27	protein_coding	893	494	1365	2961	1111	1531	852	1534	2590	1051	2627	2739	2171	2472	1377	1113	1820	2868	3833	2278	1459	599	2016	2454	650	389	547	2548	3528	134	711	370	1940	829	3313	1424	554	2460	1671	1631	175	486	505	1253	1380	2652	2038
ENSG00000056097.13	ZFR	protein_coding	1841	1180	1697	7501	4525	3087	2031	2553	2934	4011	2717	4247	1636	2899	3669	1428	3420	2916	3525	4398	4155	1560	2093	4036	2662	1422	2001	5116	3759	1022	2147	2429	3255	2282	5400	2658	2734	3889	2693	2761	624	1231	1747	9476	3888	4710	3689
ENSG00000056277.13	ZNF280C	protein_coding	235	155	202	916	500	314	208	257	368	305	438	217	218	334	481	207	478	241	472	343	262	136	317	296	173	60	286	467	284	172	74	697	278	242	440	349	237	463	225	132	56	88	201	6	128	667	402
ENSG00000056291.15	NPFFR2	protein_coding	4	0	0	0	3	0	0	0	1	0	0	0	0	0	0	1	0	1	0	0	0	0	0	0	2	0	0	0	0	0	3	0	0	0	0	0	0	0	0	0	0	3	0	0	0	0	0
ENSG00000056487.13	PHF21B	protein_coding	0	1	2	1	0	0	0	0	0	0	0	0	0	0	0	0	0	0	0	0	0	0	0	0	0	0	0	0	0	0	0	0	0	0	0	0	6	0	0	0	0	0	0	0	0	0	0
ENSG00000056558.8	TRAF1	protein_coding	69	251	283	2126	213	190	314	317	718	925	183	425	375	514	720	177	651	579	376	1563	657	363	206	913	362	191	68	1171	347	599	108	1189	720	179	942	99	932	1316	603	412	34	331	426	135	408	813	660
ENSG00000056586.13	RC3H2	protein_coding	2234	782	1141	4389	3753	2751	870	1269	2971	2938	2057	2391	1130	2240	2368	1680	3136	1771	2801	2749	3836	1236	1312	2558	3052	1144	1728	2659	2435	891	1469	2673	2358	2073	3896	2561	2992	2926	2885	2021	550	1216	1355	3097	3099	3690	3051
ENSG00000056736.7	IL17RB	protein_coding	20	2	26	13	22	11	1	7	5	23	11	63	39	7	56	11	44	42	0	47	18	10	15	4	25	21	3	62	43	37	36	277	16	14	75	44	232	48	26	36	11	7	122	523	84	116	1
ENSG00000056972.16	TRAF3IP2	protein_coding	164	52	25	220	187	214	85	54	178	172	152	96	50	139	142	175	263	68	110	254	312	81	35	155	338	125	77	267	13	270	172	66	128	33	67	193	219	172	65	85	40	151	158	1	283	168	98
ENSG00000056998.16	GYG2	protein_coding	0	0	0	0	0	0	0	0	1	0	0	0	0	0	0	1	0	1	12	0	0	0	0	0	0	1	0	0	0	3	0	0	0	0	0	0	0	0	0	0	0	0	0	0	0	0	7
ENSG00000057019.13	DCBLD2	protein_coding	25	0	39	76	40	39	0	101	43	0	28	0	7	53	89	23	9	22	53	46	46	0	0	6	140	0	31	72	11	0	16	0	21	12	0	29	96	30	6	33	13	0	32	0	91	41	30
ENSG00000057149.12	SERPINB3	protein_coding	0	0	1	0	0	0	0	0	0	0	0	0	1	0	0	0	0	1	0	0	0	0	0	0	0	0	0	1	0	1	0	1	0	0	0	0	0	0	0	0	0	0	0	0	0	0	0
ENSG00000057252.10	SOAT1	protein_coding	2458	1262	1163	7927	1709	1091	1052	1005	3025	2748	1093	1854	845	1516	2434	1451	6209	1640	2222	6276	2118	929	1120	4755	1411	1485	584	5958	2293	1074	805	1677	4052	2345	4980	2120	2165	4884	3226	2279	394	1334	1397	6810	2487	5182	3693
ENSG00000057294.11	PKP2	protein_coding	1	0	0	1	0	1	1	0	2	4	0	1	1	0	0	0	0	2	0	3	0	0	0	0	0	0	0	31	0	9	0	119	8	0	0	0	0	4	0	2	0	2	2	0	0	0	0
ENSG00000057468.6	MSH4	protein_coding	24	8	10	13	19	12	5	2	6	1	3	1	6	0	1	11	0	5	0	0	0	1	0	0	0	3	9	3	0	0	2	0	0	2	0	0	1	1	6	8	8	0	0	0	0	3	0
ENSG00000057593.11	F7	protein_coding	1	0	0	1	0	0	0	1	1	0	0	4	0	0	0	0	0	0	0	0	0	0	0	0	0	0	0	0	0	0	0	0	0	0	0	0	0	0	0	0	0	0	0	0	0	0	1
ENSG00000057608.14	GDI2	protein_coding	9163	2192	1968	17421	11443	14403	3337	2557	8366	6894	8625	3660	2658	3611	6218	8179	8447	4105	4725	11042	15202	2967	3307	10947	10124	3008	3857	15112	8590	2266	5580	6192	7086	3400	10213	13797	6211	10516	7429	6021	2334	2972	2505	5623	5915	11722	8994
ENSG00000057657.12	PRDM1	protein_coding	328	964	1236	2358	871	352	1522	659	946	2467	345	2829	1108	585	655	245	4195	1364	1143	481	373	1418	805	1333	374	1114	108	967	1969	1587	1928	1194	1534	576	1568	464	5163	2209	1980	1116	707	1790	527	2259	5015	2479	865
ENSG00000057663.10	ATG5	protein_coding	3409	1530	2929	8823	5390	6836	3042	4205	9447	6849	6092	5332	3751	5796	5334	2651	11480	4252	7263	10555	6918	3201	4997	10432	1533	3944	2024	9986	12169	399	1761	1806	6878	3966	8347	6845	1243	8070	5984	3649	596	959	1469	3944	4425	10184	8045
ENSG00000057704.8	TMCC3	protein_coding	76	237	67	940	186	103	167	8	154	328	182	500	44	315	18	73	987	69	587	177	285	416	277	604	152	324	49	262	978	322	112	332	256	212	913	125	1107	224	614	71	69	139	17	425	168	16	242
ENSG00000057757.7	PITHD1	protein_coding	1243	644	663	3677	1565	2086	1170	1174	3456	2916	1220	1523	988	1626	2522	1047	4364	1561	1863	5386	2394	1126	662	3367	2369	1544	786	5138	2337	1823	935	4439	2357	876	4161	1741	2574	3055	1863	2016	344	887	682	2915	2436	3843	3005
ENSG00000057935.11	MTA3	protein_coding	135	62	293	1144	623	286	74	606	498	262	460	370	368	557	1131	251	359	476	451	1017	262	130	233	595	92	91	168	740	520	54	94	60	330	215	473	275	71	675	353	350	56	135	418	335	251	1495	1023
ENSG00000058056.6	USP13	protein_coding	101	224	86	375	253	136	373	157	149	1102	172	817	83	200	167	76	686	133	135	144	295	350	40	194	160	183	99	123	115	409	117	189	167	155	171	129	460	172	126	95	39	752	162	289	545	152	101
ENSG00000058063.13	ATP11B	protein_coding	1600	1064	1061	4452	3165	2024	1603	2299	4409	3661	1762	2784	1223	1971	2415	779	5527	1783	1956	3849	2750	1701	1619	3971	1599	1872	1202	4241	3867	1861	1176	2625	2853	2856	4290	2246	2785	3676	3082	2382	604	1236	1711	5710	4219	3583	2515
ENSG00000058085.12	LAMC2	protein_coding	1	0	0	3	0	1	0	0	3	2	0	0	0	1	0	0	0	0	0	0	0	0	0	0	0	0	0	0	0	1	0	0	0	0	0	0	0	0	0	0	1	1	4	0	0	0	0
ENSG00000058091.14	CDK14	protein_coding	1290	1	2	10	2672	1661	1	1	2	7	2529	35	6	0	2	1169	0	12	1	0	2081	10	13	0	1699	0	708	35	0	12	959	0	0	0	0	1411	47	12	7	8	346	4	0	0	96	42	3
ENSG00000058262.7	SEC61A1	protein_coding	384	428	107	2124	930	993	797	250	1084	1971	504	730	162	364	623	387	1805	207	230	1561	822	1078	236	1810	615	1044	232	1649	464	1675	657	1998	1139	440	1190	383	1198	1485	969	580	319	855	275	134	1857	1512	1197
ENSG00000058272.13	PPP1R12A	protein_coding	4447	3521	4695	23335	10987	7435	4555	6682	8315	9985	6726	9246	5562	8554	10367	5782	7685	7991	12893	9829	7852	3593	6696	10370	4691	2675	5391	10152	12893	3674	3080	4740	7027	6554	11576	9730	7706	10078	8208	5044	1525	5244	5999	9221	7041	11556	8875
ENSG00000058335.13	RASGRF1	protein_coding	35	0	0	0	50	3	0	0	3	0	55	0	1	1	0	36	0	2	0	0	78	1	1	0	0	0	22	5	0	0	65	0	0	0	0	20	0	0	0	0	6	0	0	0	0	0	0
ENSG00000058404.17	CAMK2B	protein_coding	32	0	0	0	8	2	0	0	1	0	0	0	4	0	0	1	2	0	1	0	3	0	0	0	0	0	0	0	1	3	4	0	0	0	0	3	0	0	0	0	0	0	2	0	0	0	0
ENSG00000058453.14	CROCC	protein_coding	14	10	21	97	50	47	31	8	45	84	32	28	24	28	88	54	23	27	14	55	36	31	28	35	39	18	21	65	24	227	15	52	51	57	45	13	41	51	23	27	4	73	25	3	59	90	47
ENSG00000058600.13	POLR3E	protein_coding	499	462	921	4169	1342	757	575	1258	787	1353	1024	1191	1022	1318	4512	821	802	1223	1267	870	812	487	1379	864	642	256	1095	2015	1989	955	682	2348	910	854	866	735	1996	2063	1006	942	181	885	1658	945	1747	2089	1174
ENSG00000058668.12	ATP2B4	protein_coding	542	9448	3000	11844	1350	1085	10664	2410	3177	23082	574	11374	2536	4390	5210	318	15949	5739	6621	3861	1887	8009	3581	4980	524	4728	479	4125	5533	11891	1211	7142	5807	4898	10584	956	14010	4743	5457	4824	751	13695	4970	12163	14067	4145	3209
ENSG00000058673.13	ZC3H11A	protein_coding	3980	1445	1624	9554	6968	4212	1598	2245	6365	5651	3531	3526	2089	3915	5855	2830	6444	3576	3638	7744	6063	1852	2377	5052	4910	1713	2490	6277	4346	2235	2692	3178	4181	2571	9137	4350	4521	6090	4756	4592	886	2332	2719	8140	4128	6385	4871
ENSG00000058729.8	RIOK2	protein_coding	2501	1387	2290	12792	3562	4477	2681	4030	8591	3655	6438	4205	3329	5646	4277	3053	3838	4451	7710	7842	1965	809	2789	6536	687	1173	1068	7382	8259	238	540	696	4614	2589	6380	4916	490	7689	4858	3054	188	736	1592	2131	2182	10313	8053
ENSG00000058799.11	YIPF1	protein_coding	522	181	259	1518	1040	1053	205	343	831	595	770	345	302	595	948	501	1397	537	518	1529	1249	268	252	1701	534	205	322	1376	748	328	572	680	659	439	1150	563	420	1261	1024	598	166	223	296	188	480	1737	1557
ENSG00000058804.11	NDC1	protein_coding	1323	338	522	2809	1350	1569	417	767	2474	961	1161	1036	720	1064	1654	723	1643	1098	1560	2348	1052	544	880	1708	1025	400	719	2409	1286	322	579	326	1650	788	1964	1572	495	1554	1169	995	148	479	1003	735	984	2687	2386
ENSG00000058866.12	DGKG	protein_coding	12	0	3	0	57	18	0	0	0	2	9	2	0	3	0	9	0	0	0	0	134	0	0	0	3	0	20	0	0	5	23	0	0	0	0	55	6	0	0	0	5	1	0	0	31	0	1
ENSG00000059122.14	FLYWCH1	protein_coding	59	33	11	151	102	68	60	56	59	87	87	93	26	36	148	91	76	94	51	83	78	63	45	48	53	25	57	104	48	269	101	54	78	43	46	34	171	132	123	86	10	119	89	33	151	139	115
ENSG00000059145.16	UNKL	protein_coding	58	33	16	165	132	44	26	33	76	78	53	55	63	64	92	77	46	37	59	96	148	50	25	89	58	41	35	126	37	316	97	374	116	71	98	27	177	69	68	51	24	317	154	20	47	89	135
ENSG00000059377.13	TBXAS1	protein_coding	42	40	18	112	153	206	64	54	26	76	41	9	61	2	87	141	30	39	12	17	514	45	35	16	55	50	27	130	16	66	149	0	221	5	15	241	338	136	116	32	31	29	44	56	45	192	7
ENSG00000059378.10	PARP12	protein_coding	644	290	163	2544	1464	1282	420	153	509	950	576	464	129	353	1259	1310	597	236	391	760	1563	433	204	908	1768	295	899	1218	341	1694	856	1365	674	438	675	1092	1513	1631	929	323	137	642	605	268	1343	1815	1392
ENSG00000059573.6	ALDH18A1	protein_coding	297	167	86	1897	572	436	228	153	403	563	354	367	164	288	418	395	471	184	305	834	583	212	165	509	346	198	183	894	178	483	428	1128	457	274	853	206	354	636	432	412	97	370	214	310	355	703	598
ENSG00000059588.7	TARBP1	protein_coding	378	109	647	1193	1118	529	149	634	548	441	624	304	363	737	1889	636	283	1256	1008	601	292	115	598	546	147	28	578	917	556	200	525	302	490	426	973	845	255	1001	615	860	112	233	877	264	376	2837	1415
ENSG00000059691.9	GATB	protein_coding	153	22	54	443	292	137	23	51	166	73	234	52	74	85	208	218	157	145	65	442	245	29	74	269	118	7	105	313	116	18	67	151	200	69	315	158	51	244	90	106	28	18	62	81	66	231	343
ENSG00000059728.8	MXD1	protein_coding	206	905	333	1904	832	611	1104	472	762	2288	270	1049	446	695	1373	386	1346	510	500	774	422	920	401	869	587	630	388	922	918	396	260	1935	590	236	1238	481	4112	636	385	523	144	669	340	303	3157	883	619
ENSG00000059758.5	CDK17	protein_coding	2015	2923	2337	12951	4397	2879	4182	2891	4588	9097	2326	7803	1589	3411	6143	1442	7461	2351	3239	4856	3296	2678	1975	5221	2483	2337	2329	6017	4290	2866	1659	4986	3221	3352	5646	3201	5660	4967	4462	2846	675	2819	2427	8739	9265	5022	3650
ENSG00000059769.17	DNAJC25	protein_coding	279	189	187	892	722	526	285	162	564	781	245	577	319	446	498	213	862	285	471	717	513	358	299	790	165	325	307	708	526	330	269	164	410	289	1045	344	700	444	472	264	97	245	294	760	1205	688	461
ENSG00000059804.13	SLC2A3	protein_coding	6430	4878	3528	20565	9741	8293	6001	3655	8316	20071	4521	5373	4566	4167	12632	2562	10503	4145	2803	11795	9696	3870	4280	8058	5255	8042	4064	20292	5918	6808	2713	9591	9356	4141	6724	4449	13440	15821	8117	5690	925	6373	5765	3994	17664	27298	8778
ENSG00000059915.14	PSD	protein_coding	14	20	16	38	41	20	4	2	16	45	21	18	11	13	24	28	8	9	9	52	19	10	10	40	15	10	22	73	11	108	14	33	26	5	24	3	38	17	15	7	5	70	19	14	5	30	23
ENSG00000060069.14	CTDP1	protein_coding	67	67	68	331	139	92	96	26	139	311	62	112	37	133	196	81	195	78	50	296	226	111	26	214	279	124	78	258	79	279	94	440	216	112	272	52	284	235	140	165	36	151	64	22	220	237	276
ENSG00000060138.10	YBX3	protein_coding	6653	110	117	10058	4852	5957	61	79	8279	58	1303	126	59	1342	172	2466	260	53	1442	14231	6419	84	68	13294	6475	67	2377	1227	2789	123	2113	4052	322	1976	5375	7178	1866	988	6348	137	1255	142	164	4285	566	1880	9579
ENSG00000060140.6	STYK1	protein_coding	1	5	4	275	38	0	4	0	231	13	30	0	0	52	0	5	20	0	161	161	0	11	0	60	2	1	10	4	259	1	0	28	0	204	108	5	25	0	334	0	0	17	0	191	0	0	38
ENSG00000060237.14	WNK1	protein_coding	1608	972	985	3795	3093	2297	1466	1599	1930	3072	2179	2297	984	2113	1842	854	2091	1438	2223	2285	3654	1449	1110	2172	5512	970	1136	1881	2509	2611	2675	4041	2228	1959	5621	1586	3669	1646	2555	2425	1028	1982	1226	9356	2928	1602	1401
ENSG00000060303.5	RPS17P5	processed_pseudogene	0	3	3	3	2	8	1	3	0	1	3	2	0	0	1	0	15	3	6	3	6	1	2	1	16	0	0	4	10	2	4	3	3	0	6	2	14	5	0	8	0	1	0	9	6	2	0
ENSG00000060339.11	CCAR1	protein_coding	5477	1711	2763	14708	9366	6061	1921	2803	7669	4882	5879	5170	3419	5567	8035	4218	4744	5337	7356	7620	6467	1762	3456	6170	3772	1370	4182	6471	4605	1931	2525	2820	4962	5153	6248	6837	3315	7643	5860	2894	924	3170	6210	4268	3802	10064	9301
ENSG00000060491.14	OGFR	protein_coding	144	39	34	455	247	123	34	29	142	159	94	82	34	95	206	180	142	52	99	175	268	71	42	152	122	73	110	223	50	277	98	204	179	80	57	86	298	188	140	52	39	114	50	44	86	241	232
ENSG00000060558.3	GNA15	protein_coding	2	19	15	17	9	1	43	8	0	118	12	68	27	28	35	4	225	33	3	25	20	68	21	8	31	267	5	118	5	611	2	44	108	5	19	4	849	79	10	54	1	54	11	0	618	26	1
ENSG00000060566.11	CREB3L3	protein_coding	0	0	0	1	0	0	0	0	0	1	0	0	0	0	0	0	0	0	0	5	0	0	0	2	0	0	0	0	0	51	0	0	3	0	0	0	5	2	10	0	0	0	0	0	7	0	1
ENSG00000060642.8	PIGV	protein_coding	109	333	63	511	101	157	498	74	263	561	100	398	30	135	137	130	792	141	111	350	182	690	112	570	240	573	73	317	209	326	94	64	76	63	414	132	454	251	138	193	32	505	90	415	544	214	384
ENSG00000060656.17	PTPRU	protein_coding	0	0	1	0	0	0	1	1	0	4	0	0	1	0	0	0	1	0	0	0	4	0	0	0	0	0	0	0	0	2	1	0	0	0	0	3	4	0	0	0	1	0	0	0	0	0	0
ENSG00000060688.10	SNRNP40	protein_coding	2569	748	871	10463	3871	2953	1118	953	4229	3007	2330	1173	1043	1937	4722	2463	3016	1515	2387	9638	5099	605	1024	6321	633	1087	1475	7610	3145	307	711	351	3307	1053	3896	2095	757	4543	3121	1988	403	751	1374	234	1412	6271	5851
ENSG00000060709.11	RIMBP2	protein_coding	6	0	1	0	0	0	0	1	0	0	1	0	0	0	0	1	0	0	1	0	0	0	0	0	0	0	0	0	0	0	3	0	0	0	0	0	0	0	0	0	0	0	0	0	0	0	0
ENSG00000060718.16	COL11A1	protein_coding	1	0	0	0	0	1	0	0	0	0	0	0	0	1	0	0	0	1	0	0	0	0	0	0	0	0	0	0	0	0	0	0	0	0	0	0	3	0	0	0	0	0	0	0	5	0	0
ENSG00000060749.12	QSER1	protein_coding	510	146	302	793	787	743	241	306	667	658	464	593	269	626	465	250	536	358	508	480	641	275	337	510	701	167	315	454	464	336	462	831	481	289	870	585	437	480	418	586	220	178	278	1463	509	706	315
ENSG00000060762.16	MPC1	protein_coding	2119	466	1873	3631	2850	4019	1168	2455	3713	2112	2188	2299	1452	2803	2389	1233	4614	2147	3587	4653	2887	1552	2919	4444	2638	1159	1424	4073	5296	752	2202	426	4062	1729	5977	2734	3406	4263	3347	2265	906	805	853	3722	4016	3638	3558
ENSG00000060971.15	ACAA1	protein_coding	308	79	61	1709	613	478	110	48	462	336	158	47	47	53	630	480	479	92	126	749	540	96	47	830	79	186	246	820	207	60	64	440	532	201	338	313	246	942	655	131	57	129	184	0	185	981	931
ENSG00000060982.12	BCAT1	protein_coding	479	5	40	244	523	1167	34	66	162	37	1312	76	188	444	202	482	83	91	39	211	1134	96	14	28	2190	31	499	98	114	144	479	174	173	276	621	675	1635	39	169	259	246	21	73	358	729	181	141
ENSG00000061273.15	HDAC7	protein_coding	277	81	38	321	500	284	84	99	63	453	216	80	84	64	421	256	92	88	99	246	660	107	54	147	1069	64	316	177	41	733	395	361	178	74	191	135	483	127	78	91	166	282	167	52	199	215	196
ENSG00000061337.13	LZTS1	protein_coding	0	0	0	9	0	1	4	2	0	17	0	0	1	0	3	2	0	3	0	6	0	4	4	1	0	2	0	3	0	53	0	0	0	0	57	0	26	4	2	2	0	5	0	0	59	3	10
ENSG00000061455.10	PRDM6	protein_coding	4	0	1	0	2	0	0	0	3	0	0	0	1	0	0	0	0	1	0	0	0	0	0	0	0	0	0	0	0	1	0	0	0	0	0	0	0	0	0	0	0	0	0	0	0	0	0
ENSG00000061492.9	WNT8A	protein_coding	2	0	1	0	0	0	0	2	0	0	0	0	0	0	1	0	0	0	0	0	0	0	0	0	0	0	0	0	0	0	1	0	0	0	0	0	0	0	0	0	0	1	0	0	0	0	0
ENSG00000061656.7	SPAG4	protein_coding	604	101	99	1708	792	576	172	86	671	557	170	103	19	189	538	341	459	94	198	1173	1048	148	74	1087	314	237	686	1078	484	114	191	351	746	245	600	355	325	656	592	154	80	179	81	77	367	440	885
ENSG00000061676.12	NCKAP1	protein_coding	0	225	188	381	1	1	313	472	57	566	0	770	190	105	465	2	386	532	76	134	0	221	358	230	2	201	11	509	350	362	22	6	743	116	405	29	290	418	206	784	0	315	286	1057	342	666	101
ENSG00000061794.10	MRPS35	protein_coding	2819	935	1606	7587	4076	5788	2113	2388	6581	3505	4503	2622	2042	3122	3262	1686	5166	2769	3913	7824	5479	1243	2659	6487	1663	1621	1132	8086	5192	399	1195	1908	5566	1823	5215	4485	984	4741	3292	2398	573	582	752	2337	3021	7187	5190
ENSG00000061918.10	GUCY1B3	protein_coding	7	0	1	7	9	32	0	0	0	0	37	8	0	0	1	23	0	1	0	0	8	0	2	8	9	5	19	7	0	0	0	0	8	0	0	29	53	0	0	0	3	0	0	0	0	30	1
ENSG00000061936.7	SFSWAP	protein_coding	642	235	277	1372	1436	469	300	197	576	1223	549	398	242	437	1043	542	596	386	390	776	1003	354	323	462	973	208	480	647	370	823	480	677	601	593	498	546	1131	922	724	349	131	814	646	238	819	1096	895
ENSG00000061938.14	TNK2	protein_coding	112	42	30	165	258	156	30	22	56	270	67	88	29	59	196	98	91	41	62	95	277	74	38	93	120	51	117	61	44	478	139	119	100	60	58	63	310	105	77	66	35	286	120	49	192	135	122
ENSG00000061987.12	MON2	protein_coding	1844	2047	1888	8579	5030	2057	2024	2819	2158	5370	3204	5373	1435	3623	4824	1960	2799	1962	3452	2552	1940	1317	1938	2210	1621	714	3237	2884	3550	1385	1597	1970	1981	3924	3953	3041	4075	3055	3131	2008	912	2487	4470	8211	5579	3794	2774
ENSG00000062038.11	CDH3	protein_coding	3	0	1	2	0	3	1	12	0	0	1	0	1	0	2	2	1	0	0	2	2	0	0	0	0	0	1	0	0	2	0	0	0	0	0	0	12	0	0	0	0	2	3	0	0	0	1
ENSG00000062096.12	ARSF	protein_coding	0	0	0	5	0	1	0	0	0	0	0	0	0	0	0	0	0	0	0	5	0	0	0	0	0	0	0	0	0	3	0	0	0	0	0	0	0	0	0	0	0	0	0	0	0	0	0
ENSG00000062194.13	GPBP1	protein_coding	13936	5655	9227	37692	27296	22763	9812	15144	34002	22186	17897	15946	12272	18051	28128	10001	23922	14524	17839	34109	20470	7146	15279	29109	7922	8944	10287	34414	22007	3004	5943	7148	21291	11419	21261	20639	6573	28580	14374	12800	1753	5014	10109	13057	10179	31507	23518
ENSG00000062282.12	DGAT2	protein_coding	89	0	0	4	163	306	0	1	8	2	62	2	2	1	1	108	5	0	0	18	540	3	0	7	173	1	46	8	0	12	42	0	0	1	0	94	174	5	2	0	30	0	3	0	55	18	17
ENSG00000062370.14	ZNF112	protein_coding	61	0	0	80	18	88	1	0	17	0	6	0	0	0	18	88	0	0	0	9	6	0	0	12	21	0	63	8	0	1	7	0	0	0	0	139	2	6	13	31	0	0	7	0	0	14	1
ENSG00000062485.16	CS	protein_coding	1457	401	405	4104	2151	1618	683	504	1852	1759	1013	776	414	875	2121	1155	1864	661	651	2426	2560	666	466	1579	1941	564	883	2997	1006	1065	1047	1836	1457	719	1925	1366	1894	2322	1422	1237	451	821	724	689	1832	3149	2474
ENSG00000062524.13	LTK	protein_coding	16	161	5	22	56	53	257	14	5	790	4	203	17	0	2	17	314	3	3	5	30	315	6	1	52	283	21	28	2	1944	68	0	29	0	0	17	994	63	5	9	23	628	38	0	678	26	8
ENSG00000062582.11	MRPS24	protein_coding	73	41	45	195	56	71	33	102	73	88	82	38	128	75	229	46	90	72	75	69	113	48	53	114	83	37	70	71	75	47	9	6	55	26	161	49	79	77	34	63	7	207	195	0	116	172	118
ENSG00000062598.15	ELMO2	protein_coding	518	496	239	4084	961	270	608	347	1234	1774	390	605	313	644	1508	445	1403	239	544	1921	637	572	276	1487	428	499	349	2150	551	1031	162	1601	867	694	1035	436	2102	2202	1451	699	93	790	508	894	1646	2593	1810
ENSG00000062650.15	WAPAL	protein_coding	1742	909	922	5269	2681	1705	1335	1553	3200	3840	1428	1956	1079	1904	2543	1091	2458	1831	1700	3552	2926	1557	1299	2972	1676	1480	1159	3692	2727	1294	1167	2319	2659	1757	3887	1825	1817	3473	2557	1797	514	1642	1418	3130	2280	3174	2816
ENSG00000062716.8	VMP1	protein_coding	4112	2382	5147	13546	5870	6897	4316	4044	7439	8356	5661	4747	6482	5816	7218	3365	9955	7213	6852	9049	5696	2329	4578	8281	3410	3788	2699	10709	9008	2488	1757	5216	5138	2829	8003	4749	7861	12986	6988	7993	921	2182	4217	4209	7374	15047	9100
ENSG00000062725.7	APPBP2	protein_coding	714	460	542	2900	1557	1071	570	836	1389	1429	896	1363	568	1303	1675	609	1636	895	1235	1456	1121	578	696	1375	1515	512	713	1705	1506	966	741	486	1105	669	2397	1233	1440	1645	770	1171	332	1015	1020	2299	1732	2005	1340
ENSG00000062822.10	POLD1	protein_coding	22	3	1	34	18	14	5	10	13	1	18	2	3	5	14	26	5	8	2	13	25	1	6	2	19	1	10	22	7	18	11	0	0	5	17	13	17	22	17	6	1	7	4	9	4	28	21
ENSG00000063015.17	SEZ6	protein_coding	5	2	0	16	10	4	0	1	3	11	6	0	0	1	5	14	0	15	2	2	6	2	0	0	0	2	35	0	0	9	1	0	0	2	0	3	12	6	1	0	2	15	11	0	16	0	9
ENSG00000063046.15	EIF4B	protein_coding	3365	1391	2074	6297	4336	4449	1825	3408	7485	6307	3591	4001	2483	3853	4068	1800	10758	3041	4607	10308	7418	3093	2824	6938	6381	3911	1668	9460	7226	1789	4827	5377	6344	2501	15569	3125	6944	5211	4007	8791	1899	1954	1278	10193	6202	5260	4074
ENSG00000063127.13	SLC6A16	protein_coding	344	0	0	66	560	368	6	3	44	20	396	9	28	25	50	293	40	17	35	118	764	4	9	34	352	13	338	21	28	51	169	0	21	30	43	396	57	35	42	19	132	11	17	114	4	83	59
ENSG00000063169.8	GLTSCR1	protein_coding	7	11	8	35	19	29	14	8	20	45	10	29	16	14	43	13	14	24	24	17	17	21	7	12	51	3	15	6	20	93	25	243	42	25	39	2	130	15	16	51	5	46	11	0	46	18	18
ENSG00000063176.13	SPHK2	protein_coding	28	16	11	126	75	26	10	24	56	40	39	3	19	28	44	64	72	18	5	83	110	16	1	48	47	14	26	78	6	39	15	68	50	23	17	28	81	80	75	13	16	64	100	17	20	97	125
ENSG00000063177.10	RPL18	protein_coding	10794	2093	13525	10885	10778	26845	4890	15210	17570	14621	20029	13370	11301	15694	9308	4144	28737	17017	16792	34881	32831	11179	12488	22047	34795	9659	3486	34748	27574	9216	17017	32566	25969	4850	47786	6130	21601	20534	12750	32534	4238	3890	1981	3722	18268	19693	20385
ENSG00000063180.6	CA11	protein_coding	41	5	4	36	36	25	5	3	27	29	17	10	12	9	6	13	41	1	0	44	76	17	6	40	13	8	10	21	8	10	14	1	35	11	36	12	26	29	29	10	13	7	11	0	57	17	44
ENSG00000063241.5	ISOC2	protein_coding	113	10	33	77	81	203	13	32	72	24	112	96	11	43	21	52	65	25	86	117	106	20	23	70	139	24	12	116	52	11	37	123	67	13	208	57	14	62	53	58	35	25	15	31	53	77	99
ENSG00000063244.10	U2AF2	protein_coding	108	29	10	196	132	60	34	14	133	114	49	49	31	21	69	80	101	23	38	88	250	35	21	72	100	29	42	112	23	134	81	109	113	48	83	57	200	124	143	20	26	43	25	13	91	152	165
ENSG00000063245.12	EPN1	protein_coding	79	51	38	143	158	96	44	35	122	171	88	154	10	80	135	52	159	53	98	89	189	107	33	129	104	67	90	131	63	330	62	101	122	82	131	53	210	111	72	46	36	167	181	23	159	99	97
ENSG00000063322.11	MED29	protein_coding	476	275	645	1414	681	1268	454	592	913	1180	1166	658	499	908	637	417	1583	927	1051	1588	1587	531	744	1233	996	581	225	1451	1404	533	744	1261	923	227	1974	350	1072	1039	764	1329	164	404	256	180	1386	1162	940
ENSG00000063438.14	AHRR	protein_coding	9	0	7	15	4	1	15	4	5	0	5	31	3	0	11	2	22	0	0	1	17	4	0	4	35	2	4	1	17	0	0	0	1	0	0	27	50	3	3	0	2	1	3	0	10	1	2
ENSG00000063515.2	GSC2	protein_coding	0	0	1	0	0	0	0	0	0	0	0	0	0	0	0	0	0	0	0	0	0	0	0	0	0	0	0	0	0	0	0	0	0	0	0	0	0	0	0	0	0	0	0	0	0	0	0
ENSG00000063587.13	ZNF275	protein_coding	245	92	166	674	377	224	94	158	377	271	230	200	180	252	443	353	428	308	291	477	303	165	83	247	639	161	203	387	311	298	484	285	314	121	497	194	407	369	266	270	172	244	228	422	287	557	423
ENSG00000063601.14	MTMR1	protein_coding	324	291	172	953	675	534	413	109	350	753	338	480	136	249	433	293	621	136	298	466	603	341	81	349	1019	222	325	499	229	468	399	539	297	277	512	431	644	367	292	348	181	448	188	182	469	510	310
ENSG00000063660.6	GPC1	protein_coding	12	2	5	10	10	10	10	1	7	20	7	5	7	0	6	7	5	0	3	17	18	15	0	4	48	4	12	17	3	22	17	53	11	3	16	4	71	26	5	1	1	9	4	0	11	4	9
ENSG00000063761.13	ADCK1	protein_coding	90	5	7	160	119	89	26	30	34	21	43	29	16	19	93	59	14	2	18	146	79	22	9	47	95	11	53	67	10	57	23	0	42	60	43	58	195	75	88	41	6	28	45	0	15	137	97
ENSG00000063854.10	HAGH	protein_coding	598	266	544	2422	1231	1125	302	608	1261	1098	815	483	448	695	2489	737	1116	642	675	3140	1515	313	436	2082	374	494	570	3763	1397	520	197	193	1309	246	1540	472	640	2177	1222	1037	177	434	554	54	404	2086	1932
ENSG00000063978.13	RNF4	protein_coding	913	254	180	2470	1026	1136	342	376	1721	1078	453	479	367	358	933	439	1637	369	592	2564	2115	427	382	1573	1137	569	355	2214	619	615	664	1254	1136	466	1276	837	1382	1670	1257	731	276	446	393	1974	1113	2186	1638
ENSG00000064012.19	CASP8	protein_coding	1428	1305	4573	14336	4884	2306	2296	4406	4361	6808	2726	4433	5041	6594	9023	1743	4279	5567	5543	5310	2262	1838	3821	4202	986	1564	1630	4824	5067	1570	823	2390	4174	3334	4979	2874	1877	10838	5745	3654	393	2287	5645	3603	3788	13500	8905
ENSG00000064042.15	LIMCH1	protein_coding	0	0	2	3	8	1	0	0	12	0	0	0	0	0	0	1	0	1	1	0	0	3	0	0	0	0	0	0	0	8	0	0	0	0	0	0	0	0	0	0	0	0	2	0	1	0	0
ENSG00000064102.12	ASUN	protein_coding	1075	280	639	3673	1385	1444	395	927	2620	859	1713	902	660	848	1604	875	1773	1485	2159	2914	906	304	896	3379	223	386	377	1960	2080	227	366	376	1363	1200	2361	1367	760	2516	2580	891	171	220	647	585	620	2553	2575
ENSG00000064115.8	TM7SF3	protein_coding	496	158	176	1712	924	740	133	157	569	627	523	591	263	315	605	468	1251	317	583	1531	1097	297	276	1696	512	252	314	1313	818	217	347	31	605	450	1170	877	468	851	1013	333	167	242	559	572	672	1143	997
ENSG00000064195.7	DLX3	protein_coding	0	0	0	0	0	0	1	0	0	0	0	0	0	0	0	0	0	0	0	0	0	0	0	0	0	0	0	0	0	0	0	0	0	0	0	0	0	0	0	0	0	0	0	0	0	1	0
ENSG00000064199.4	SPA17	protein_coding	23	5	11	24	48	17	2	17	59	26	69	13	24	37	15	32	40	26	96	134	44	12	40	59	46	4	25	7	11	3	19	0	16	14	14	30	0	12	3	50	3	6	1	42	1	86	68
ENSG00000064201.13	TSPAN32	protein_coding	5	27	21	457	45	28	27	11	88	112	5	31	12	34	72	28	101	16	88	602	25	69	57	370	40	89	14	160	228	178	47	68	199	54	266	10	270	101	209	44	7	38	37	36	179	170	476
ENSG00000064205.8	WISP2	protein_coding	0	0	0	0	0	0	0	0	0	0	3	0	0	0	0	0	0	1	0	0	1	0	0	0	0	0	0	0	0	0	0	1	0	0	0	4	0	0	0	0	0	0	0	0	0	0	0
ENSG00000064218.4	DMRT3	protein_coding	0	0	1	0	0	0	0	0	0	0	0	0	0	0	0	0	0	0	0	0	0	0	0	0	0	0	0	0	0	0	0	0	0	0	0	0	0	0	0	0	0	0	0	0	0	0	0
ENSG00000064225.10	ST3GAL6	protein_coding	14	0	2	10	32	0	2	13	13	4	26	29	0	3	4	46	3	24	0	8	20	4	0	0	57	3	5	3	3	56	13	0	1	0	3	17	580	2	1	0	5	3	13	0	337	3	13
ENSG00000064270.10	ATP2C2	protein_coding	2	0	0	2	6	2	0	4	3	1	1	0	0	0	3	0	1	2	5	0	0	0	2	0	0	0	1	1	0	1	2	0	3	1	0	2	28	1	0	0	0	1	2	0	5	0	0
ENSG00000064300.6	NGFR	protein_coding	5	4	3	25	5	1	9	0	21	21	2	2	0	0	2	0	28	0	0	24	19	12	3	29	2	23	1	11	12	6	6	51	11	2	42	2	34	4	10	1	0	12	2	0	36	6	7
ENSG00000064309.12	CDON	protein_coding	2	0	12	22	6	12	6	17	17	5	0	24	12	9	41	0	0	5	6	27	10	0	1	21	0	3	1	8	4	5	17	0	0	5	2	0	0	10	4	0	0	3	60	0	0	29	24
ENSG00000064313.9	TAF2	protein_coding	1712	552	453	5144	2923	1624	761	1371	3120	2105	1089	1379	611	1468	2017	1260	1833	555	1145	2729	2756	608	935	2712	733	942	1322	2826	1649	297	524	712	1493	1593	1501	2877	873	3768	2372	672	227	848	1827	1532	977	3978	3188
ENSG00000064393.13	HIPK2	protein_coding	679	486	224	880	1209	908	609	351	651	1005	807	927	226	482	562	402	1728	362	331	619	2652	400	239	322	1639	554	486	788	283	1632	3112	832	608	220	698	915	1345	472	222	722	1123	803	419	827	1238	627	362
ENSG00000064419.11	TNPO3	protein_coding	889	304	212	2769	1755	1309	516	440	1390	1402	735	533	250	512	1186	911	1218	456	683	1439	1447	392	355	1020	885	375	827	1915	871	679	493	282	799	534	784	1132	859	1541	1246	425	145	686	537	336	645	1710	1391
ENSG00000064489.19	MEF2BNB-MEF2B	protein_coding	1	0	0	0	0	0	0	1	0	0	0	0	0	0	0	0	0	0	0	0	0	0	0	0	0	0	0	0	0	0	1	5	1	0	0	0	0	0	0	0	1	0	1	0	0	1	2
ENSG00000064490.11	RFXANK	protein_coding	178	57	65	646	264	598	68	105	308	178	261	125	67	110	270	256	170	110	201	550	522	98	51	419	104	88	128	553	221	99	183	176	258	54	368	165	203	384	255	170	65	99	72	21	108	556	537
ENSG00000064545.12	TMEM161A	protein_coding	25	10	5	203	67	33	4	2	86	39	4	11	2	17	43	74	63	25	17	147	67	32	3	62	3	15	28	137	11	66	11	113	64	4	19	28	77	93	49	27	7	22	26	0	48	128	120
ENSG00000064547.11	LPAR2	protein_coding	121	102	43	505	175	89	187	85	258	489	35	245	47	103	428	78	443	71	73	835	359	224	74	308	299	197	67	763	111	1370	268	1147	340	150	266	49	1303	351	206	163	73	389	142	199	451	566	386
ENSG00000064601.14	CTSA	protein_coding	393	197	61	1381	667	491	368	97	576	801	189	155	32	146	301	338	1246	93	100	1401	1131	380	69	1002	204	874	141	1580	148	310	228	443	684	171	601	353	534	1218	774	240	158	301	210	1	650	1396	1305
ENSG00000064607.14	SUGP2	protein_coding	185	53	60	429	414	96	43	28	106	362	164	86	63	83	310	188	105	41	83	186	201	91	19	115	329	52	161	126	95	417	115	205	123	105	83	128	252	214	177	74	53	522	473	35	188	257	229
ENSG00000064651.11	SLC12A2	protein_coding	597	917	427	1625	1412	841	1650	971	1000	2309	718	1721	507	695	758	493	1868	453	853	725	1267	1154	553	896	1337	1036	635	858	1702	1327	755	1289	856	850	1472	831	2457	1043	999	619	288	1666	770	921	2587	754	626
ENSG00000064652.8	SNX24	protein_coding	37	53	136	177	143	190	101	43	57	77	100	238	125	134	153	72	212	153	84	78	155	66	129	263	74	42	37	150	317	134	126	0	134	51	272	118	262	287	182	129	30	55	64	546	244	151	99
ENSG00000064655.16	EYA2	protein_coding	1	0	2	2	6	13	0	1	2	0	10	0	1	0	0	6	0	0	0	0	1	0	0	0	0	0	14	1	0	0	11	0	0	0	0	17	1	0	4	0	1	0	4	0	0	1	0
ENSG00000064666.12	CNN2	protein_coding	417	112	117	710	404	963	240	152	649	988	240	141	106	163	478	229	700	84	120	2076	1138	564	167	1541	549	618	202	3469	585	385	252	176	1277	129	792	371	797	1342	453	749	142	337	169	0	1066	1744	1596
ENSG00000064687.10	ABCA7	protein_coding	87	72	47	257	220	110	84	100	117	306	68	90	51	75	240	133	86	88	123	189	165	106	81	84	104	70	83	208	119	1063	170	380	126	62	126	84	654	237	97	87	24	294	121	49	212	298	278
ENSG00000064692.16	SNCAIP	protein_coding	0	0	0	0	0	2	0	0	0	0	0	0	0	0	0	0	0	0	0	0	0	0	0	0	0	0	0	0	0	0	0	0	0	0	0	0	0	0	0	0	0	0	0	0	0	0	0
ENSG00000064703.9	DDX20	protein_coding	654	619	540	4927	1755	848	837	893	1491	1474	1042	1607	731	1294	2230	1338	1436	933	1206	2246	981	551	535	1666	1119	444	950	2325	1592	511	636	1200	1092	878	2168	1311	1240	2207	1271	1072	197	975	1077	2914	1124	2688	2247
ENSG00000064726.7	BTBD1	protein_coding	1120	573	582	3939	2533	2341	1004	882	2452	2089	1478	2392	866	1468	1953	1123	3101	1247	1632	3168	3288	1300	815	3448	2335	910	1176	3874	2334	973	1488	2597	1776	997	4757	2403	1803	2382	1646	1281	487	672	547	3970	2998	2253	2229
ENSG00000064763.8	FAR2	protein_coding	53	33	68	276	132	60	30	99	39	95	99	95	25	185	119	47	79	221	155	88	31	30	98	187	26	27	107	70	90	20	240	3	236	101	115	105	142	254	130	25	27	54	193	1	67	350	138
ENSG00000064787.10	BCAS1	protein_coding	28	2	4	5	64	13	22	17	26	17	29	33	7	1	10	16	8	0	2	11	95	6	0	9	12	1	17	9	4	55	56	0	1	1	0	24	80	1	0	0	3	13	0	0	28	13	2
ENSG00000064835.8	POU1F1	protein_coding	4	0	1	0	0	0	0	2	0	1	2	0	1	0	6	1	0	0	2	0	5	8	0	3	10	0	4	3	0	4	0	0	0	0	0	0	0	6	1	0	10	0	0	0	11	2	0
ENSG00000064886.11	CHI3L2	protein_coding	117	3	189	424	649	115	5	119	102	24	275	70	63	124	613	94	43	101	353	476	493	3	59	147	231	4	131	301	146	1	142	0	41	117	73	335	7	128	122	151	26	0	40	145	0	1629	409
ENSG00000064932.13	SBNO2	protein_coding	47	42	123	294	67	63	32	83	34	122	57	62	141	79	286	40	53	165	141	94	132	75	69	62	128	41	56	74	54	399	96	355	100	38	213	16	404	130	55	244	30	111	130	36	151	313	159
ENSG00000064933.14	PMS1	protein_coding	1097	223	495	3488	2326	1518	317	562	1665	987	2333	1228	422	1832	1931	1308	1108	713	1308	1705	958	371	1038	1986	384	225	1051	1640	1437	170	658	364	938	883	1426	1830	385	1112	1219	541	227	329	1108	1014	421	1585	1712
ENSG00000064961.16	HMG20B	protein_coding	145	38	10	384	129	212	48	9	264	85	87	70	8	56	72	123	173	64	62	430	306	50	16	402	80	96	37	411	40	92	59	267	234	55	151	122	224	328	187	107	48	77	38	0	64	281	325
ENSG00000064989.10	CALCRL	protein_coding	0	5	8	46	26	0	27	8	39	5	0	21	0	0	31	4	55	0	3	29	11	5	19	0	107	7	5	8	72	12	8	0	7	1	0	15	307	0	1	0	17	7	12	0	153	109	52
ENSG00000064995.14	TAF11	protein_coding	966	383	637	2985	1725	1500	542	974	1695	1300	1359	1411	954	1645	2488	1261	2001	1353	1818	1898	1377	556	1208	1431	1311	423	961	2120	2550	864	727	1520	1313	785	2542	1462	1536	2232	1548	1085	265	720	797	950	1866	2860	2227
ENSG00000064999.13	ANKS1A	protein_coding	93	211	129	794	272	133	220	73	261	607	205	303	122	260	355	123	478	127	192	377	266	205	104	301	300	73	180	165	125	652	171	307	111	251	301	147	631	257	293	217	52	469	216	296	541	232	298
ENSG00000065000.13	AP3D1	protein_coding	528	231	326	1445	840	497	345	366	782	970	471	438	305	360	784	582	1106	392	458	1142	1352	495	292	813	886	416	426	1267	360	1687	727	1748	898	415	879	574	1415	1115	618	474	199	686	526	720	982	1261	1016
ENSG00000065029.12	ZNF76	protein_coding	286	44	32	601	425	298	112	72	327	285	184	146	114	94	338	367	128	151	159	352	609	98	37	188	268	66	312	365	104	198	186	292	193	96	154	248	261	347	224	95	42	213	204	29	140	321	438
ENSG00000065054.11	SLC9A3R2	protein_coding	5	0	0	7	4	28	4	0	22	3	9	3	0	7	0	7	17	0	0	31	33	2	0	44	2	18	7	14	3	6	1	13	1	0	2	7	45	0	8	0	0	0	1	0	21	10	38
ENSG00000065057.5	NTHL1	protein_coding	22	4	12	83	78	85	6	14	60	32	133	5	8	9	16	72	17	11	65	80	46	12	10	47	69	11	13	41	19	6	94	0	29	22	20	42	14	29	39	45	43	5	4	0	27	44	67
ENSG00000065060.14	UHRF1BP1	protein_coding	296	374	180	1136	793	345	335	214	438	921	763	1207	297	709	458	462	363	206	323	298	653	392	264	309	333	391	682	370	782	398	411	87	345	468	486	690	1111	580	435	166	181	692	425	245	1140	396	428
ENSG00000065135.8	GNAI3	protein_coding	4453	3791	2990	19828	8281	8431	6854	4558	11122	12523	4602	6265	3605	4407	8952	4122	9345	4232	7688	14999	9183	4587	5771	16355	4350	5816	3605	19224	16079	3065	2777	5091	8882	4230	11633	11180	7731	14981	9053	5075	981	3991	3058	6761	9624	17561	12221
ENSG00000065150.16	IPO5	protein_coding	2722	838	858	5350	3738	2228	1764	1023	3431	2979	2556	2401	959	2148	2738	1756	3078	1780	2239	3614	2480	991	1240	2957	2654	1040	1638	3255	2429	1297	1343	2193	2186	1169	4637	3154	1387	2650	2152	2330	578	1197	795	4802	2102	2703	2288
ENSG00000065154.9	OAT	protein_coding	3168	3565	2274	27528	4965	6211	7679	3381	10697	7982	2234	4993	2545	5256	4581	1580	4566	2616	4863	11281	4492	1666	3200	13755	590	3714	1363	12365	12303	870	1213	1702	8035	5646	8111	4944	2649	9020	10657	2188	391	1025	1381	1928	6373	12751	10359
ENSG00000065183.13	WDR3	protein_coding	716	203	301	3438	1311	1049	382	403	1374	661	960	460	325	779	848	876	509	718	805	1825	1000	295	367	1194	735	256	470	1082	706	261	289	169	555	446	1501	797	493	890	975	563	142	266	218	1032	405	1638	1701
ENSG00000065243.16	PKN2	protein_coding	1311	986	898	4649	3462	1966	1355	1579	1672	2395	1663	3043	1089	1835	2475	1017	1402	1455	1679	1279	1210	869	1019	1079	1251	561	1890	1459	1851	760	711	1581	1215	1825	1821	2576	1452	1823	1710	1022	364	1079	1566	1767	2298	2159	1637
ENSG00000065268.8	WDR18	protein_coding	220	76	31	883	485	417	153	53	523	378	153	77	77	110	626	336	393	28	31	1711	917	286	32	1136	103	396	134	1574	126	294	75	297	511	87	279	285	295	1131	592	122	61	160	96	0	220	1230	1125
ENSG00000065308.4	TRAM2	protein_coding	68	23	5	80	245	100	24	18	47	43	135	41	29	55	60	77	86	16	19	35	189	20	13	67	85	58	71	68	80	21	242	153	49	20	23	68	85	56	46	4	106	57	55	2	82	102	62
ENSG00000065320.6	NTN1	protein_coding	4	3	3	1	8	0	2	0	0	0	0	0	4	0	0	2	8	1	0	0	4	2	0	0	16	0	3	0	0	24	1	0	0	0	0	1	0	0	0	0	0	0	1	0	0	1	2
ENSG00000065325.10	GLP2R	protein_coding	1	0	1	0	2	1	0	1	0	3	2	0	1	0	0	1	0	0	0	0	1	0	0	0	1	0	0	0	0	0	0	0	0	0	0	0	0	0	0	0	0	0	0	0	0	0	0
ENSG00000065328.14	MCM10	protein_coding	0	2	1	5	33	0	0	0	0	8	33	0	0	2	8	3	0	0	3	0	12	0	2	0	16	0	14	0	5	7	2	0	0	4	0	0	0	0	0	6	7	8	2	0	1	22	0
ENSG00000065357.17	DGKA	protein_coding	1069	162	505	5438	1383	758	232	793	2139	885	672	337	618	690	4296	1129	798	746	639	2951	996	200	254	1260	501	163	568	2897	287	943	419	1896	1840	656	1141	793	1316	3990	1202	1101	196	537	2603	242	636	5138	3732
ENSG00000065361.12	ERBB3	protein_coding	0	12	46	80	15	2	31	22	46	63	24	39	12	121	53	4	78	38	51	42	6	13	22	8	0	8	4	23	15	27	1	90	35	17	196	1	33	17	24	6	1	85	60	2	45	17	66
ENSG00000065371.15	ROPN1	protein_coding	0	0	0	0	0	0	0	0	0	0	0	0	0	0	0	0	0	0	0	0	0	0	0	1	0	0	2	0	0	0	0	0	0	0	0	0	0	0	0	0	0	0	0	0	0	0	0
ENSG00000065413.14	ANKRD44	protein_coding	5240	2297	2047	9012	11535	5297	2748	3105	3095	5557	8151	7457	3003	4077	6204	5024	3835	3649	5465	2392	3844	2509	2707	2420	11071	772	6841	2601	4642	3261	3287	4889	2584	3298	6802	7293	7854	3344	3650	3872	2740	4469	6046	21127	8170	3652	3039
ENSG00000065427.12	KARS	protein_coding	3992	1132	808	12544	5012	4529	2081	1236	7425	4108	2709	1208	1052	1939	4298	3521	6146	1591	2599	12328	6499	1472	1266	8679	2792	2055	1680	11025	2807	1845	1673	5060	6753	2026	7535	3586	1968	8651	5446	3566	766	1421	1352	1160	2275	11186	8779
ENSG00000065457.8	ADAT1	protein_coding	220	129	136	791	498	230	170	132	622	620	382	493	196	340	470	425	542	176	302	708	494	225	228	394	450	149	365	501	286	304	180	839	496	240	763	258	658	391	307	292	85	571	394	286	412	484	497
ENSG00000065485.15	PDIA5	protein_coding	25	5	4	34	149	45	12	9	18	27	80	22	6	9	25	38	42	19	12	79	16	22	1	57	104	18	9	71	54	20	94	60	36	17	19	59	34	48	24	61	73	22	18	15	46	60	41
ENSG00000065491.8	TBC1D22B	protein_coding	42	40	34	223	87	87	55	61	137	131	22	63	18	62	159	29	227	35	86	233	75	79	18	183	292	84	27	209	121	143	78	366	75	50	109	28	268	117	99	116	24	53	59	31	122	143	121
ENSG00000065518.7	NDUFB4	protein_coding	3119	1294	6477	7902	4716	6978	2805	8419	7815	4875	7646	8343	8033	9990	4979	1334	10300	11050	12116	10879	8165	3313	8296	8632	4595	2189	1214	11331	13456	1114	4498	6010	8586	2268	17218	3491	5529	7225	5850	9558	1284	990	1248	7297	8781	7914	7263
ENSG00000065526.8	SPEN	protein_coding	1408	556	507	3810	3479	1843	632	905	1317	2672	1687	1353	669	1231	1755	1367	1099	840	931	1656	3567	806	737	1410	2208	584	1589	1162	924	1438	1312	1499	1721	1411	2036	1350	1676	1743	1489	1226	411	1739	1169	2368	1516	1642	1483
ENSG00000065534.16	MYLK	protein_coding	166	30	95	241	2584	147	24	187	84	99	424	61	133	174	171	333	140	178	345	67	65	24	108	45	32	15	168	23	63	91	61	0	20	57	34	263	23	107	80	5	65	69	288	9	19	101	117
ENSG00000065548.15	ZC3H15	protein_coding	5263	2791	4684	15881	8903	9448	4559	6391	12401	8505	8159	7346	6185	7831	8469	4582	8809	8377	12556	13590	9648	3977	7989	12328	5738	3699	4186	13840	15882	1235	3544	4019	8276	4702	13651	7692	4651	10780	6413	6678	1579	3424	4313	11862	7142	13525	10662
ENSG00000065559.12	MAP2K4	protein_coding	1269	524	583	4615	2530	1762	896	931	3018	2405	1507	1509	525	1293	2132	921	2243	922	1211	4237	1975	684	893	3010	1188	970	711	3995	1904	885	1018	884	1799	1206	2896	1699	1648	3083	2218	843	411	589	620	1495	2240	3396	2573
ENSG00000065600.10	TMEM206	protein_coding	485	114	94	990	529	546	170	129	425	594	325	211	120	196	587	389	537	207	387	964	588	140	167	738	478	193	269	898	414	239	289	358	267	154	547	599	287	571	510	298	50	215	161	750	318	557	657
ENSG00000065609.12	SNAP91	protein_coding	0	0	9	0	0	8	0	0	0	0	0	1	0	0	0	0	0	0	0	0	0	0	0	0	0	0	0	0	0	5	0	0	0	0	0	0	0	0	0	0	0	0	0	0	4	0	0
ENSG00000065613.11	SLK	protein_coding	1133	1278	1075	5184	2452	1505	1711	937	2597	4806	1383	3499	1125	1839	2184	666	3279	1393	1781	4650	2668	1655	1321	3296	1523	1344	857	2754	2976	1148	908	914	1839	1932	3707	1813	2741	2672	2159	1391	318	1313	854	4733	3257	2295	1918
ENSG00000065615.11	CYB5R4	protein_coding	2695	446	1100	3690	3697	5150	818	1346	4012	1728	3154	1884	853	2155	1648	1357	5631	1245	2362	4495	4170	928	1085	4808	2098	1109	1265	4737	4208	593	1155	1594	3131	1550	4173	5837	1548	3527	2954	1914	573	476	961	3974	1511	3808	3245
ENSG00000065618.14	COL17A1	protein_coding	2	1	3	2	3	2	0	1	6	15	0	1	2	0	6	6	0	0	0	1	2	0	5	0	0	0	0	0	0	10	0	0	1	0	0	0	0	0	0	0	0	7	1	1	0	3	1
ENSG00000065621.12	GSTO2	protein_coding	18	66	19	113	72	43	62	27	19	691	43	90	22	72	114	38	42	33	72	48	43	75	34	35	37	48	32	35	50	381	48	104	26	47	29	20	183	30	21	14	6	211	66	0	115	43	41
ENSG00000065665.18	SEC61A2	protein_coding	275	116	76	908	605	342	159	182	489	415	261	363	139	301	747	452	346	109	304	379	297	120	76	423	279	94	352	420	215	257	232	130	234	231	447	282	238	524	475	115	35	355	228	215	300	596	474
ENSG00000065675.12	PRKCQ	protein_coding	8	851	797	6781	24	6	942	751	2271	2955	5	1541	770	1804	2121	16	3621	1071	1687	2564	2	1265	908	3057	13	842	13	1711	1592	3051	15	1844	1865	2766	3180	8	2582	2861	4127	1607	7	2288	1265	1627	2237	3020	3272
ENSG00000065717.12	TLE2	protein_coding	1	17	18	45	8	12	18	19	62	41	2	25	29	9	68	0	41	26	22	27	2	8	15	25	0	10	3	52	17	35	2	15	35	11	24	5	44	40	21	32	1	36	21	20	55	84	33
ENSG00000065802.9	ASB1	protein_coding	282	104	102	910	453	564	132	87	511	415	257	190	98	214	326	247	771	122	263	909	631	266	134	901	732	177	163	760	453	521	214	404	311	158	549	211	538	641	556	371	92	177	128	145	345	537	669
ENSG00000065809.11	FAM107B	protein_coding	20403	4820	8490	23707	19782	31969	10404	12319	36023	24787	13978	11947	7636	10533	17545	12062	48009	13138	17777	41866	30475	11749	9793	25917	33387	16510	9415	38682	19285	7608	13174	29709	23351	6671	35813	34566	21895	40019	16939	21629	6055	4488	5807	17145	19340	28123	25350
ENSG00000065833.8	ME1	protein_coding	18	981	1	173	0	0	1377	22	131	2521	0	1977	4	92	11	1	3086	21	18	95	0	990	29	41	1	873	0	12	24	304	0	0	0	36	0	0	874	16	5	0	0	497	11	2	1543	15	0
ENSG00000065882.13	TBC1D1	protein_coding	1252	147	101	665	1568	1111	213	218	641	715	904	395	147	437	281	768	1003	227	365	777	3181	258	163	658	1555	210	567	517	521	291	1078	1281	540	569	878	946	1007	669	644	526	353	277	155	299	654	637	625
ENSG00000065883.12	CDK13	protein_coding	1499	672	611	3649	3233	1667	773	918	1172	1996	1808	1791	984	1410	2185	1016	1343	1128	1640	1326	1438	780	990	1071	1679	380	1443	1139	1274	936	1301	1816	1360	1356	2136	1697	1624	1339	1344	1038	442	1517	2200	2127	2126	1405	1344
ENSG00000065911.9	MTHFD2	protein_coding	1127	509	603	1751	1255	2192	926	391	1141	1114	1216	953	780	831	694	513	2529	1298	799	1170	2549	948	531	1112	2664	656	441	1357	1317	931	1637	1393	780	435	1964	1335	1889	1116	817	1202	491	519	226	2684	2520	1777	882
ENSG00000065923.7	SLC9A7	protein_coding	824	81	84	225	1534	936	77	107	35	268	1182	114	42	118	140	1023	108	78	53	64	877	102	50	19	1355	21	591	148	111	226	579	3366	128	101	125	862	254	63	69	133	241	292	240	13	353	110	108
ENSG00000065970.6	FOXJ2	protein_coding	242	278	191	907	397	273	324	321	420	857	351	564	251	431	839	350	994	420	270	529	270	415	254	449	554	292	230	519	387	662	202	414	402	369	674	283	828	519	398	682	95	548	533	319	630	544	474
ENSG00000065978.15	YBX1	protein_coding	9793	1621	2012	13054	4931	5827	1764	1643	4929	4506	2769	2349	1663	1982	2021	1248	8496	2552	3206	5928	9291	3600	1703	5000	8930	3256	1670	4794	4724	2228	5043	13377	5448	1865	9079	2454	7225	3203	2789	5076	1833	1177	717	6429	7449	3741	3239
ENSG00000065989.13	PDE4A	protein_coding	387	121	39	417	311	249	153	22	208	414	110	161	27	99	55	86	373	46	65	178	714	486	69	274	743	249	413	214	214	532	478	1464	424	178	198	201	1960	92	218	135	154	432	55	137	952	127	125
ENSG00000066027.9	PPP2R5A	protein_coding	1270	1613	1474	5767	2413	2173	2590	2073	4092	6000	1831	7426	1384	3253	2574	815	11910	2076	4160	4249	2580	3791	2058	5523	1880	3312	1117	4823	5949	2918	2013	5411	3833	4524	11605	1890	5250	3218	3442	4773	535	2687	2164	8233	7664	3321	2797
ENSG00000066032.16	CTNNA2	protein_coding	1	0	2	0	0	1	0	2	3	0	2	0	1	0	0	0	0	0	0	0	0	0	0	0	0	0	0	1	1	4	0	0	0	0	0	1	0	0	0	0	0	0	0	0	0	0	0
ENSG00000066044.11	ELAVL1	protein_coding	834	372	296	2162	923	1306	520	482	1449	1128	724	794	408	553	540	659	1587	573	711	2216	2153	673	405	1866	1900	504	466	2250	822	711	823	944	1255	415	1552	1234	1432	1571	1088	1038	272	813	376	1764	1042	1678	1542
ENSG00000066056.11	TIE1	protein_coding	1	0	0	0	0	0	1	0	2	0	0	0	1	0	0	0	0	0	1	0	0	0	0	0	0	0	0	0	0	1	0	2	0	0	0	0	2	0	0	0	0	6	3	0	1	0	0
ENSG00000066084.10	DIP2B	protein_coding	932	855	1123	3163	1950	1176	1077	1271	1486	1972	1392	2160	1193	1646	1724	811	1814	1321	1327	868	854	668	697	487	1506	422	711	668	1108	1404	699	1469	887	770	2766	870	1664	1134	806	1958	312	1714	1373	2326	1090	1560	1190
ENSG00000066117.12	SMARCD1	protein_coding	303	84	52	667	398	437	173	134	373	447	211	258	102	201	292	221	405	88	180	513	633	192	67	362	853	169	180	440	177	466	330	848	466	197	754	222	475	342	270	280	95	199	66	129	375	435	414
ENSG00000066135.10	KDM4A	protein_coding	98	64	37	490	333	171	85	108	182	274	83	98	61	155	265	98	56	87	76	140	252	44	63	157	119	43	95	182	131	227	54	207	201	168	100	127	120	303	299	53	21	126	135	0	121	420	262
ENSG00000066136.17	NFYC	protein_coding	555	117	231	1662	1108	1252	240	299	796	807	658	417	273	374	1159	626	798	301	420	1609	1179	230	315	1026	823	274	419	1847	469	675	453	408	1187	300	999	490	651	1168	679	607	151	213	340	212	445	1515	1127
ENSG00000066185.10	ZMYND12	protein_coding	10	1	4	26	26	5	9	0	11	23	68	1	0	0	30	28	34	24	2	55	14	0	0	7	5	3	8	9	0	0	31	0	11	2	47	1	56	9	10	24	2	0	6	0	6	114	61
ENSG00000066230.8	SLC9A3	protein_coding	0	0	0	0	0	0	0	0	2	0	0	0	0	0	0	0	0	0	0	0	0	0	0	0	0	1	0	3	0	0	0	0	0	0	0	0	0	0	0	0	0	0	0	0	0	0	0
ENSG00000066248.12	NGEF	protein_coding	0	0	0	0	0	1	0	0	2	0	0	0	0	1	0	1	0	0	4	0	0	0	0	0	0	0	0	0	0	0	0	0	0	0	0	0	0	1	0	0	1	0	0	0	4	0	3
ENSG00000066279.14	ASPM	protein_coding	5	3	5	14	109	57	4	20	55	16	147	11	1	24	23	25	0	4	0	28	0	3	37	0	0	1	10	7	0	7	111	16	4	75	1	50	59	78	80	5	93	9	35	0	20	38	31
ENSG00000066294.12	CD84	protein_coding	703	141	215	2235	1448	571	213	284	1229	989	824	747	264	1389	759	610	939	719	1670	1003	1303	315	422	917	575	90	416	364	636	831	474	1227	622	1119	1839	844	1622	1174	1751	382	109	604	1200	723	979	1113	1602
ENSG00000066322.10	ELOVL1	protein_coding	1018	250	222	2410	1163	1778	620	230	1735	1288	912	454	248	696	838	682	2590	188	565	3031	3300	625	202	3278	317	1111	430	2433	1167	130	313	255	1462	468	1683	918	357	1998	1720	768	132	120	92	6	662	2329	2345
ENSG00000066336.9	SPI1	protein_coding	523	0	0	0	75	609	3	0	0	2	135	4	0	0	0	58	16	0	0	0	782	2	0	0	128	5	15	0	0	16	59	0	0	0	0	239	303	0	0	0	72	0	0	0	86	0	0
ENSG00000066379.12	ZNRD1	protein_coding	1048	345	1123	3063	1416	2152	644	1576	2178	1791	1696	1581	964	2179	2505	1012	2692	1737	2377	4323	3375	1002	1791	2936	2212	941	704	3673	3553	676	960	1619	1787	560	5029	913	1874	2693	1951	2634	392	600	547	765	1802	2984	3142
ENSG00000066382.14	MPPED2	protein_coding	2	38	3	9	16	0	57	0	0	55	3	96	5	17	3	9	21	20	0	0	0	8	0	0	20	42	5	0	0	71	2	0	2	0	0	3	4	4	0	0	0	72	0	0	100	31	12
ENSG00000066405.10	CLDN18	protein_coding	0	0	1	0	0	0	0	0	0	0	2	0	1	3	0	0	0	0	0	0	0	0	0	0	0	0	0	0	0	5	0	0	0	0	0	0	0	0	0	0	0	1	0	0	0	0	0
ENSG00000066422.4	ZBTB11	protein_coding	1145	1325	1519	6172	2513	1362	1819	1980	2560	2847	1485	4321	1386	2737	3069	999	2881	2173	2519	1818	1314	1016	1453	1732	1794	472	1125	2205	2660	1016	1017	1822	1718	1544	3619	1939	2298	2459	1839	2115	461	1403	2416	6788	3504	2726	1889
ENSG00000066427.19	ATXN3	protein_coding	2136	886	2345	6907	4625	4033	1387	2774	3967	2617	4380	3296	2715	4101	4274	2239	3451	3564	4278	3650	2997	1031	3432	3487	1702	984	2035	4163	5042	808	1326	1022	2887	1660	4805	2839	1885	4012	2745	2177	366	960	2199	2065	1919	4885	3421
ENSG00000066455.10	GOLGA5	protein_coding	847	257	396	2296	1385	1086	403	474	1588	1122	701	557	426	871	1422	533	2138	684	918	3109	1542	543	724	2545	981	529	502	2878	1482	313	399	716	1955	609	1626	1304	756	2786	1658	804	172	232	363	1560	940	2835	2154
ENSG00000066468.18	FGFR2	protein_coding	1	0	3	24	1	0	0	0	2	0	0	0	0	0	8	0	0	2	13	6	0	0	5	9	0	3	1	9	29	4	1	0	27	5	52	0	7	13	1	0	0	1	17	0	0	0	1
ENSG00000066557.5	LRRC40	protein_coding	1733	986	1204	7196	2414	3155	1858	2337	4134	1667	2261	2803	1457	2254	2021	751	2392	1447	1893	3189	1477	567	1831	3782	780	706	768	3951	3581	446	339	895	2040	1417	1952	2873	795	3184	2430	740	148	196	871	1715	1123	4801	3414
ENSG00000066583.9	ISOC1	protein_coding	589	491	449	2876	932	1343	881	484	1546	1998	704	1336	418	682	1421	397	2454	376	756	3128	1645	801	616	3050	539	1019	326	4053	1768	279	400	1595	1352	390	2286	1011	636	2229	1332	943	254	289	248	1972	2039	1951	1503
ENSG00000066629.14	EML1	protein_coding	6	140	40	380	8	6	83	31	28	667	0	197	42	56	141	0	70	81	5	457	17	156	74	401	0	141	0	277	98	31	0	0	239	88	60	15	152	157	54	12	0	239	52	22	676	195	158
ENSG00000066651.15	TRMT11	protein_coding	936	455	901	5223	2297	1636	740	1261	2339	1416	2191	2186	1354	2531	3330	1214	821	1492	2157	2522	960	416	1375	2024	332	391	654	1957	2414	184	165	438	1065	1159	2218	1421	288	2642	1678	1254	87	309	910	1350	1141	2872	2938
ENSG00000066654.10	THUMPD1	protein_coding	4204	1750	2439	15289	9534	4768	2647	4073	10060	4424	5506	4870	3533	5193	5811	4155	5715	4924	7483	8266	4029	1955	3711	8335	3388	2011	4763	10586	10030	1109	2047	2665	5375	2479	8741	6430	3220	7422	4747	5148	861	2952	2911	7667	3879	7942	6912
ENSG00000066697.12	MSANTD3	protein_coding	227	66	150	406	275	318	161	93	451	292	131	259	103	262	213	172	1052	145	378	683	511	202	194	685	230	292	129	547	463	84	224	1	287	216	541	341	450	346	338	240	43	110	112	435	474	405	286
ENSG00000066735.12	KIF26A	protein_coding	2	0	2	0	0	1	0	0	0	0	3	0	0	0	0	1	0	0	0	0	0	0	0	0	0	0	0	0	1	0	0	0	4	0	0	0	0	3	0	0	0	0	1	0	0	0	0
ENSG00000066739.9	ATG2B	protein_coding	796	768	507	3270	2056	776	912	797	1018	1662	1027	1867	445	1253	1716	862	1261	859	1317	1024	753	600	549	705	1110	278	889	708	864	841	698	575	879	1686	2080	1178	1601	1427	1491	894	206	1092	1659	1340	1519	1544	1255
ENSG00000066777.6	ARFGEF1	protein_coding	1615	1515	1319	6989	3130	2094	2129	2113	3652	4437	2582	3911	1528	3160	2974	1080	4780	2184	2625	3659	2339	1611	1501	3120	1180	1477	1256	2972	3041	2204	1614	3572	3469	2758	4804	1939	4451	4516	3545	3129	596	2327	2554	5055	4672	3739	2822
ENSG00000066813.12	ACSM2B	protein_coding	3	0	0	0	0	1	0	0	1	0	0	0	0	0	1	1	0	0	0	0	0	0	0	0	0	0	0	0	0	5	0	0	0	0	0	0	0	0	0	0	0	0	1	0	0	0	0
ENSG00000066827.13	ZFAT	protein_coding	27	22	8	63	127	113	21	18	22	62	84	34	5	11	17	24	22	9	10	60	39	15	18	9	40	9	23	26	9	49	68	153	21	42	3	31	22	23	28	1	18	57	60	0	49	40	38
ENSG00000066855.13	MTFR1	protein_coding	283	154	138	862	473	214	230	166	311	399	404	489	114	327	219	172	508	107	171	284	248	154	112	321	237	102	222	233	241	69	220	0	285	401	392	349	141	261	400	173	78	126	312	1048	373	405	393
ENSG00000066923.15	STAG3	protein_coding	244	13	24	144	252	218	41	32	89	97	411	40	20	123	102	120	15	58	65	94	672	46	14	59	439	24	124	52	107	124	436	148	21	38	111	147	41	90	63	26	67	128	94	64	49	144	112
ENSG00000066926.8	FECH	protein_coding	161	130	40	1131	350	200	186	80	344	503	110	164	84	349	444	176	843	133	384	728	440	172	168	827	138	139	102	653	558	141	154	272	300	117	728	232	195	578	512	215	122	112	124	527	247	505	579
ENSG00000066933.13	MYO9A	protein_coding	1096	527	538	2920	2901	951	584	801	1447	1320	1910	1324	775	1509	1294	1310	1081	1147	1687	1058	998	386	763	705	1043	365	1221	739	1222	643	618	1635	934	1066	1565	1438	913	1465	1218	749	222	1137	1244	963	1210	1001	1186
ENSG00000067048.14	DDX3Y	protein_coding	0	4	1	2	1	5	3	1	0	1	0	3	2	0	2	1	2	0	0	0	2	2	0	0	0	0	4	0	0	0	1	0	1	0	0	0	0	0	0	1	0	0	0	2	0	0	0
ENSG00000067057.14	PFKP	protein_coding	137	119	116	932	470	196	98	66	194	378	184	175	221	194	502	226	250	170	214	345	354	169	141	385	397	75	205	545	142	496	278	1118	545	213	203	149	463	532	278	175	59	208	268	119	329	546	358
ENSG00000067064.8	IDI1	protein_coding	10545	5945	9741	24519	17615	28345	12931	14061	21142	18554	17505	20676	8801	14961	11681	3747	20215	10779	14582	19075	19992	5171	12616	19397	5534	8611	4822	25998	29985	2777	4904	3542	15338	8589	20837	13346	5650	11153	13261	9160	1534	2181	2447	11193	17824	15983	12905
ENSG00000067066.14	SP100	protein_coding	12688	2480	2559	18687	28878	14844	4069	3173	8773	11356	13950	3864	2833	4962	9949	12565	8846	4482	6731	11848	15167	3666	4175	10279	7926	3136	9395	10246	6913	2715	4074	4155	8004	5822	10712	16486	4901	13735	9133	4486	1857	3378	4312	3069	6984	15313	11511
ENSG00000067082.12	KLF6	protein_coding	8504	7866	7633	38670	22345	19284	12087	7512	18856	32558	8760	14234	11256	12242	20365	8066	23321	12571	13773	23798	34716	10054	7207	18396	16210	10654	8997	20315	13067	9515	11153	31369	17313	8511	23855	8736	26285	22693	14087	19155	2226	8226	6828	10422	20449	21756	11829
ENSG00000067113.14	PPAP2A	protein_coding	182	103	217	683	409	281	171	132	428	294	207	145	54	196	317	138	284	51	168	511	402	152	134	614	116	140	190	408	594	136	90	296	217	212	239	374	127	481	310	78	38	145	140	226	110	297	304
ENSG00000067141.14	NEO1	protein_coding	13	174	36	224	34	62	250	51	7	793	66	327	83	46	73	8	369	54	32	27	39	183	45	154	13	203	14	69	47	525	20	0	192	86	66	14	481	127	149	36	3	402	52	63	458	113	41
ENSG00000067167.5	TRAM1	protein_coding	6390	2141	4836	12349	8762	11063	4979	5827	16816	11210	7108	8476	4975	6978	7567	3863	24101	8119	9406	21430	14207	8256	10109	28375	7529	9655	3051	27508	18840	4572	6905	11596	14408	5126	19096	12519	9033	21972	13056	8771	2648	2562	2688	19666	14124	20507	15281
ENSG00000067177.12	PHKA1	protein_coding	4	1	0	12	5	0	0	4	15	0	7	0	0	8	10	1	0	1	0	4	0	2	0	1	0	0	0	0	0	5	0	0	6	0	0	1	10	0	0	0	3	25	0	53	2	0	5
ENSG00000067182.5	TNFRSF1A	protein_coding	0	118	26	417	0	1	204	32	205	394	5	239	47	50	101	1	463	55	76	233	20	168	17	233	34	217	2	175	73	618	6	157	145	44	427	9	1125	199	315	113	8	418	78	107	753	184	225
ENSG00000067191.13	CACNB1	protein_coding	3	4	0	36	15	5	11	3	6	33	2	19	0	8	3	1	44	3	5	19	2	19	0	17	0	11	2	18	0	93	3	34	15	12	6	3	42	20	36	3	0	18	3	0	30	18	16
ENSG00000067208.12	EVI5	protein_coding	2111	41	55	206	4593	2241	3	156	184	118	2764	95	50	82	159	1305	18	167	45	40	2794	13	35	36	1707	26	2215	104	88	38	817	0	59	132	92	2346	266	96	38	128	397	60	82	81	101	154	58
ENSG00000067221.11	STOML1	protein_coding	29	0	3	64	16	22	5	24	54	5	2	6	0	0	23	30	5	30	7	90	15	2	0	46	66	13	9	49	13	2	49	0	31	2	15	17	27	18	25	72	2	5	10	121	11	111	52
ENSG00000067225.15	PKM	protein_coding	2458	895	501	11954	2175	2553	1232	580	5043	2255	1995	873	675	1261	2247	2714	3303	914	1076	6664	4163	842	286	3428	3063	1130	707	4924	656	3831	1469	4121	3568	813	3521	1766	3293	5544	3228	1811	420	1650	821	468	1771	6146	5728
ENSG00000067248.7	DHX29	protein_coding	1765	1692	2577	10361	5175	3282	1981	3134	4344	4969	3996	4607	2501	4240	7121	2955	3282	2864	5597	4222	2379	2105	3283	4376	1303	1357	3680	4520	6196	1172	855	1974	3645	3211	5662	3273	2343	4805	3298	3113	359	2265	4015	1322	2936	5556	4667
ENSG00000067334.11	DNTTIP2	protein_coding	13351	11797	12425	91611	34552	28431	18722	18058	36725	40713	23364	21031	14146	25853	30928	15225	24539	15560	26087	46456	20495	8411	16680	40481	2678	15395	12876	55154	53903	2429	3166	4131	23927	16773	29617	19824	3711	35188	21594	12751	1174	10153	12375	7914	11871	43137	31410
ENSG00000067365.12	METTL22	protein_coding	269	67	80	908	379	294	85	127	395	477	179	94	77	188	469	267	364	59	124	823	527	98	82	416	75	113	176	609	225	160	103	237	298	120	201	181	266	528	348	233	54	213	316	41	140	735	710
ENSG00000067369.11	TP53BP1	protein_coding	1840	684	743	5150	3871	1741	797	972	1527	3273	1971	899	742	1989	2883	1433	1339	704	786	2600	2896	591	757	1543	630	581	1539	1600	856	725	432	728	1006	1525	998	1443	660	2639	1619	479	221	1369	1226	79	699	2681	2414
ENSG00000067445.18	TRO	protein_coding	5	0	6	19	11	2	8	0	36	5	22	6	0	4	40	16	0	12	13	15	0	0	0	6	0	0	4	5	11	0	33	61	8	6	11	3	0	9	0	1	0	6	5	0	3	43	25
ENSG00000067533.5	RRP15	protein_coding	955	456	789	3044	1995	2530	886	1282	1856	1213	3343	1627	2025	2697	1424	1001	1279	2636	3346	2118	2420	716	1557	1907	1939	357	852	1819	2851	247	980	1104	1400	652	3491	1447	963	1248	898	1279	248	279	536	1989	1690	1909	1414
ENSG00000067560.8	RHOA	protein_coding	9529	3390	3192	19511	11518	18458	6407	3335	13084	10107	7452	5727	2978	5406	6088	4206	19183	3873	5269	21142	28456	5405	3589	18339	17935	5855	3290	22871	10415	7171	9284	9881	15775	4465	22577	9992	13382	14614	12780	10337	3841	2986	1413	10112	12761	15380	14431
ENSG00000067596.8	DHX8	protein_coding	548	384	412	2835	1357	708	504	677	1021	1566	709	542	530	972	1498	608	703	507	666	863	1109	503	580	694	809	298	515	1039	641	888	464	1153	745	674	1083	481	1256	1327	1081	758	103	755	422	323	937	1496	1238
ENSG00000067601.7	PMS2P4	transcribed_unprocessed_pseudogene	58	20	41	181	155	141	33	70	103	59	118	82	54	87	133	77	21	42	53	127	111	30	56	96	0	18	69	65	90	5	77	81	26	39	82	47	0	53	63	45	3	28	62	0	62	105	140
ENSG00000067606.13	PRKCZ	protein_coding	59	15	3	254	64	41	19	17	37	86	5	8	16	5	63	57	90	5	1	75	48	23	4	129	1	42	27	97	23	25	9	3	51	12	39	34	15	123	75	11	8	18	23	0	8	90	58
ENSG00000067646.9	ZFY	protein_coding	0	0	0	0	0	0	0	0	0	0	0	0	0	0	0	0	0	0	0	0	3	0	0	0	0	0	0	0	0	0	0	0	0	0	0	0	0	0	0	0	0	0	0	0	0	0	0
ENSG00000067704.9	IARS2	protein_coding	1128	527	806	5116	1719	1360	589	715	2188	1575	1139	954	819	1015	2270	1357	1739	960	1740	3283	1644	627	1076	2689	2247	515	613	3780	1477	1736	910	1808	1629	963	2690	1764	1661	2858	1804	1469	353	712	747	5345	1218	2943	2560
ENSG00000067715.11	SYT1	protein_coding	19	0	2	0	76	24	1	4	0	0	33	0	5	2	0	22	0	1	0	0	145	0	0	0	0	0	15	0	0	1	57	0	0	0	0	16	0	0	0	0	4	0	0	0	2	0	0
ENSG00000067798.11	NAV3	protein_coding	0	0	1	1	2	1	0	2	2	0	2	0	0	0	0	3	3	2	0	0	0	0	0	0	0	0	0	0	0	0	0	0	0	0	0	1	0	0	0	0	0	2	0	0	4	0	0
ENSG00000067829.16	IDH3G	protein_coding	395	129	151	2094	708	1182	227	224	743	483	439	166	142	330	734	752	462	228	344	1494	1275	223	148	1474	314	200	344	1973	428	726	288	297	1134	307	1066	535	579	1398	926	562	150	296	247	88	427	1475	1518
ENSG00000067836.10	ROGDI	protein_coding	21	3	11	54	17	19	6	0	28	19	4	11	11	7	20	25	79	8	3	53	67	13	8	74	5	14	7	61	5	26	25	11	70	11	28	22	121	37	31	24	6	5	7	5	26	41	59
ENSG00000067840.10	PDZD4	protein_coding	4	7	0	27	0	0	10	4	3	43	0	8	0	1	10	0	21	0	3	15	0	13	11	15	0	4	0	12	39	48	0	0	27	7	5	0	66	14	12	5	0	14	2	1	70	3	14
ENSG00000067842.15	ATP2B3	protein_coding	0	1	1	1	3	4	0	0	0	9	0	2	0	0	2	0	0	0	0	0	0	0	0	0	1	0	0	0	0	0	0	0	0	1	0	0	0	0	0	0	0	1	3	0	0	0	0
ENSG00000067900.6	ROCK1	protein_coding	4431	3164	2936	11083	9332	5599	3267	3906	6248	8399	5053	7257	3615	5614	5803	2948	8027	4336	7145	5482	7134	3935	4586	5455	6499	2774	4737	6332	7447	4227	4520	5229	4900	5551	11514	6996	7868	6695	5202	5395	1511	6161	4655	13667	7803	6624	4828
ENSG00000067955.11	CBFB	protein_coding	2759	989	1897	4442	4183	4286	1832	2828	4542	3537	2784	4542	2395	3158	2944	1204	5767	3280	4637	4294	4721	1661	3488	5210	3526	1668	2048	6310	7259	1113	2847	4386	4171	1652	6649	4501	2744	3507	2999	2809	1018	1114	1028	11716	7388	3316	3039
ENSG00000067992.10	PDK3	protein_coding	730	497	755	4326	936	1248	793	749	2298	1792	974	960	574	913	2030	782	2418	800	1206	2799	1207	507	915	2981	139	766	492	2550	1210	369	155	634	1237	755	1719	927	472	2388	1444	543	118	407	1147	126	925	2820	2078
ENSG00000068001.11	HYAL2	protein_coding	36	5	0	88	11	66	0	2	21	30	8	9	0	8	19	24	58	5	0	80	103	14	3	60	103	30	15	111	7	6	23	19	8	8	54	22	15	52	19	11	5	4	4	0	27	95	59
ENSG00000068024.14	HDAC4	protein_coding	197	161	210	651	263	180	173	240	204	946	86	479	272	490	565	123	526	325	414	277	95	156	254	140	359	182	118	314	353	1786	170	1380	350	299	1186	152	1874	599	414	742	87	921	522	869	710	513	405
ENSG00000068028.15	RASSF1	protein_coding	788	171	134	1834	1273	1402	290	304	675	829	612	252	146	274	714	1068	884	95	326	1535	1755	290	205	1154	996	357	638	1433	484	1417	594	1559	717	376	773	703	2017	984	825	374	224	362	212	583	887	1375	1052
ENSG00000068078.15	FGFR3	protein_coding	2	1	3	4	2	5	7	0	1	9	0	2	1	4	5	0	4	0	0	0	4	3	5	0	0	1	2	1	0	16	2	0	7	0	3	1	17	6	0	0	1	3	0	0	18	3	3
ENSG00000068079.5	IFI35	protein_coding	238	193	161	1471	313	705	286	216	395	398	381	288	125	308	369	698	633	246	278	615	503	216	139	836	425	159	145	630	472	454	89	296	421	149	1194	252	496	773	611	351	80	337	140	50	456	640	877
ENSG00000068097.12	HEATR6	protein_coding	272	67	155	806	776	154	56	59	225	331	549	186	103	414	427	211	84	177	130	551	364	100	246	285	235	17	183	240	152	131	97	326	140	117	218	285	95	450	333	71	29	81	144	40	145	340	292
ENSG00000068120.12	COASY	protein_coding	251	79	64	740	376	434	90	77	359	312	240	178	43	109	349	315	305	82	121	721	766	164	25	427	665	111	228	585	158	862	298	609	358	134	303	172	385	408	314	203	85	305	192	71	246	583	608
ENSG00000068137.12	PLEKHH3	protein_coding	4	0	2	1	5	2	0	0	0	0	1	0	0	1	1	1	0	0	0	0	3	1	1	1	2	0	0	0	5	0	2	1	0	0	0	1	3	0	0	0	0	4	2	0	1	0	0
ENSG00000068305.15	MEF2A	protein_coding	1504	222	419	1779	3127	2315	325	668	1200	716	1846	791	442	876	1043	821	809	703	914	802	2785	356	396	534	1633	280	1328	720	617	451	1258	424	576	552	1404	2602	508	774	636	748	456	268	655	1458	636	1688	1377
ENSG00000068308.11	OTUD5	protein_coding	613	251	89	1816	862	586	319	151	792	1049	368	420	161	255	676	590	1083	217	293	1390	1270	375	89	943	783	476	341	1095	270	1204	360	1222	644	292	674	384	850	890	707	331	186	587	355	74	589	994	1204
ENSG00000068323.14	TFE3	protein_coding	165	85	41	309	213	76	84	45	147	453	94	148	44	106	192	128	480	75	70	218	456	171	56	158	1044	131	105	237	111	791	312	659	200	56	400	88	1698	184	75	151	81	234	74	109	516	140	135
ENSG00000068354.13	TBC1D25	protein_coding	158	70	59	510	325	217	79	95	204	295	85	114	74	83	229	157	267	53	164	491	366	198	38	340	357	152	107	396	122	356	145	878	257	122	284	125	531	328	315	185	90	124	67	34	445	475	323
ENSG00000068366.17	ACSL4	protein_coding	1082	653	756	4078	1670	1268	908	1304	2343	1193	1203	1850	851	1226	1280	517	1525	1081	1533	1676	1317	541	845	1465	1195	455	637	2126	1729	798	968	1312	2471	1333	3232	1614	2170	1970	1751	1772	380	629	635	3192	2268	2317	1629
ENSG00000068383.16	INPP5A	protein_coding	893	32	67	445	1091	1351	105	101	387	172	532	122	47	75	236	510	180	88	37	389	1204	53	48	299	1397	89	803	651	209	92	552	128	197	60	303	770	259	308	158	167	185	61	103	99	244	373	379
ENSG00000068394.10	GPKOW	protein_coding	370	130	77	1644	563	407	196	76	660	604	212	130	115	210	502	377	452	132	261	1246	808	213	80	1095	406	258	199	1092	347	440	205	679	612	166	463	395	603	953	549	336	86	212	111	72	407	1300	1054
ENSG00000068400.11	GRIPAP1	protein_coding	310	174	117	1422	1027	328	146	103	236	838	390	301	189	289	807	556	284	280	360	566	870	207	171	562	711	109	529	466	348	1629	304	707	546	396	352	322	906	630	555	255	116	817	400	15	365	546	687
ENSG00000068438.12	FTSJ1	protein_coding	727	364	299	3534	984	1256	557	464	1850	1345	751	1013	432	568	1193	949	1620	567	732	2548	1750	637	288	3073	785	859	654	3407	991	660	435	979	1617	696	1221	1410	1834	2618	1344	752	201	748	598	903	1393	3041	2627
ENSG00000068489.10	PRR11	protein_coding	7	0	1	22	23	11	0	9	1	3	14	1	0	2	1	8	39	3	0	15	3	0	1	16	41	0	6	6	1	2	10	0	5	13	9	24	15	8	8	1	20	1	3	0	3	1	6
ENSG00000068615.14	REEP1	protein_coding	4	4	0	3	1	0	0	16	0	0	11	0	11	0	0	7	0	0	0	0	0	0	0	0	0	0	0	3	0	0	1	0	0	0	0	0	0	1	0	0	0	2	19	0	0	4	1
ENSG00000068650.16	ATP11A	protein_coding	95	101	16	267	331	216	72	71	101	247	136	316	74	106	219	98	183	122	108	79	137	84	66	70	113	83	271	118	76	176	160	478	93	104	404	119	586	188	197	129	51	254	177	428	473	212	108
ENSG00000068654.13	POLR1A	protein_coding	114	106	74	470	239	166	120	93	135	397	188	147	100	158	271	207	207	72	219	237	264	154	66	179	364	122	119	176	204	392	145	206	198	195	357	93	224	201	299	129	53	479	190	87	138	264	299
ENSG00000068697.6	LAPTM4A	protein_coding	6466	2011	5309	11659	8162	12800	4171	5984	11197	5966	9077	6744	4479	6791	5232	4038	12821	7454	10089	15013	13286	3297	6477	14604	3991	3997	2844	16387	17106	890	3557	2533	11165	3981	17180	9652	3095	11193	8114	7389	1111	1059	887	4694	5236	9996	8745
ENSG00000068724.13	TTC7A	protein_coding	366	71	61	347	754	289	69	70	122	423	235	134	53	132	289	288	285	88	108	253	653	152	92	215	1367	129	418	283	111	543	501	83	181	70	193	301	918	145	92	143	193	177	118	153	427	208	218
ENSG00000068745.12	IP6K2	protein_coding	1482	923	763	8408	2682	2436	1151	1140	2909	2971	1521	1486	927	1388	4052	1935	2023	1067	1864	4571	2612	1081	925	3835	1167	877	1435	4254	1812	1387	598	1755	2555	1348	3172	1640	2181	3358	2410	1519	274	1354	1624	798	1892	4800	4013
ENSG00000068781.18	STON1-GTF2A1L	protein_coding	0	0	0	0	0	2	0	2	0	0	0	0	0	0	0	0	0	0	0	0	0	0	0	0	0	1	0	0	0	0	0	0	0	0	0	0	0	0	0	0	0	0	0	0	0	0	0
ENSG00000068784.10	SRBD1	protein_coding	677	144	325	1891	2053	1096	193	577	985	545	1315	613	582	1144	755	887	351	404	1157	1143	831	264	503	741	307	125	557	707	728	228	264	246	695	665	1652	1149	257	890	930	382	111	223	336	198	157	866	1189
ENSG00000068796.14	KIF2A	protein_coding	2916	1481	2621	12553	4228	3416	2706	4735	11612	5976	3133	4895	3811	6882	6611	1524	7740	4725	7353	13055	4116	2296	6072	12378	1280	2267	1204	11477	8041	927	1290	1586	8801	4576	10417	4092	2109	10990	7039	5159	502	1573	3566	4836	3607	15199	11459
ENSG00000068831.16	RASGRP2	protein_coding	2191	48	695	1293	2655	3636	88	971	1323	566	1545	146	462	343	1834	1195	296	616	407	3565	4962	224	711	1562	2340	225	962	2680	1063	204	1101	769	1345	263	1008	1472	690	1970	777	956	501	113	370	34	410	2955	2352
ENSG00000068878.12	PSME4	protein_coding	1987	2610	1800	12464	4467	2029	2368	1560	3638	6649	1947	4719	1096	3122	4646	1506	5427	1775	3131	4253	2416	2029	1827	2636	2485	2138	1881	3338	4915	5784	1132	3703	3830	5746	9984	1999	5932	4677	6857	3412	391	5464	3227	3636	6117	3729	4566
ENSG00000068885.12	IFT80	protein_coding	275	100	263	1401	677	281	178	384	578	378	466	504	339	464	889	356	362	352	741	442	296	89	331	407	524	56	367	562	498	123	324	406	407	522	678	519	769	701	435	258	122	165	812	1801	429	677	752
ENSG00000068903.17	SIRT2	protein_coding	950	359	144	3498	890	1748	685	223	1864	1920	367	530	92	250	750	420	1934	135	264	3924	1806	687	75	5059	292	1264	303	3088	859	639	329	941	1695	977	1443	649	1648	2214	2840	371	100	505	200	161	1346	2061	2896
ENSG00000068912.11	ERLEC1	protein_coding	1938	1412	1919	6739	3530	3958	1974	2429	5647	4505	2574	3952	1817	2829	3812	1848	9490	3364	4057	6838	4025	2833	2906	7729	3193	2236	1901	7864	7228	1506	1964	3505	3685	1785	7477	4522	2597	6635	4325	3479	1275	1610	2196	9778	4753	6143	5031
ENSG00000068971.11	PPP2R5B	protein_coding	72	23	8	120	100	33	46	28	37	71	28	40	18	34	52	69	123	27	4	78	89	22	9	77	80	23	29	93	47	132	45	47	42	32	45	44	198	92	80	61	15	60	17	1	20	103	49
ENSG00000068976.11	PYGM	protein_coding	61	7	4	57	148	53	6	6	33	66	35	3	5	13	88	48	14	17	28	21	87	8	10	26	21	8	53	36	15	41	8	173	27	40	18	33	48	27	11	25	12	20	48	0	47	65	55
ENSG00000068985.4	PAGE1	protein_coding	5	0	0	0	0	0	0	0	0	0	0	1	0	0	0	0	0	0	0	0	0	0	0	0	0	0	0	0	0	0	0	0	0	0	0	0	0	0	0	0	0	0	0	0	0	0	0
ENSG00000069011.13	PITX1	protein_coding	0	0	0	1	2	0	0	0	6	0	0	0	0	0	0	0	0	0	0	0	2	0	0	0	0	0	0	2	2	0	0	0	0	0	0	3	0	0	0	0	5	0	0	0	0	0	0
ENSG00000069018.15	TRPC7	protein_coding	0	0	0	2	0	0	0	1	0	0	0	1	0	0	0	0	0	0	0	0	0	0	0	0	0	0	0	0	0	1	0	0	0	0	0	0	0	0	0	0	0	0	0	0	0	0	0
ENSG00000069020.16	MAST4	protein_coding	296	1158	2636	5997	808	463	1670	2205	1351	2758	552	2615	2264	2137	3878	378	1483	3519	2861	1261	333	595	1373	460	425	584	210	1437	1123	1668	254	3593	1203	401	2222	191	1696	2155	704	2426	97	2284	3022	1049	1502	1815	1510
ENSG00000069122.16	GPR116	protein_coding	0	0	0	0	0	4	1	1	1	0	2	0	0	0	0	0	0	8	0	0	0	0	0	0	0	0	1	0	0	0	0	0	0	4	0	0	1	0	0	0	0	0	0	0	0	0	0
ENSG00000069188.14	SDK2	protein_coding	28	0	2	3	64	50	0	0	8	0	7	1	3	0	4	11	0	0	4	28	36	0	0	6	52	0	10	11	0	0	33	0	2	2	0	13	11	1	1	0	10	0	1	0	0	13	21
ENSG00000069206.13	ADAM7	protein_coding	0	0	1	0	0	0	0	0	0	0	0	0	0	0	0	0	0	1	0	0	0	0	0	0	0	0	0	0	0	0	0	0	0	0	0	2	0	0	0	0	0	0	0	0	0	0	0
ENSG00000069248.11	NUP133	protein_coding	856	453	400	3276	1741	1014	560	601	1007	1203	1045	1242	533	982	1374	974	743	491	738	1096	1142	342	367	831	1357	275	889	1139	715	873	637	2039	669	802	1786	1051	1629	1157	1017	801	280	688	775	1869	1155	1644	1303
ENSG00000069275.12	NUCKS1	protein_coding	1152	198	369	1449	1219	1003	309	698	1497	967	1007	826	659	1145	926	693	1555	1415	1996	2194	2156	819	964	1921	5191	411	755	1578	1856	998	1689	2294	1242	636	4210	1410	2227	1200	968	1998	388	579	527	5518	1669	1492	1396
ENSG00000069329.13	VPS35	protein_coding	10233	2761	2956	26226	15628	13550	4921	4112	12978	8174	13512	5533	3646	6725	9395	7853	7023	4604	6620	16965	12271	2390	5172	15204	3103	2852	4517	16623	7337	955	2996	2343	10136	5575	10162	15870	2845	15950	9196	4833	924	2581	3620	1867	4278	19758	15313
ENSG00000069345.9	DNAJA2	protein_coding	1667	1200	1572	9501	2432	2889	2240	1675	4154	3204	1533	1728	1629	2159	3417	1412	2794	2022	3590	6085	2972	1068	1822	4726	1583	1526	874	5942	3600	1148	1098	3063	2871	1277	3671	2290	2529	4800	2813	2200	424	954	754	2660	2833	5445	5349
ENSG00000069399.10	BCL3	protein_coding	651	52	58	448	155	1005	253	81	811	248	109	221	28	96	77	90	809	63	80	1109	1475	120	37	708	348	297	57	733	59	230	290	460	397	143	362	377	1143	584	449	127	105	112	40	79	729	1415	943
ENSG00000069424.12	KCNAB2	protein_coding	85	64	48	340	200	119	88	100	213	471	74	139	58	119	313	129	341	142	235	305	306	185	105	252	141	121	112	306	199	370	124	491	306	209	373	76	517	290	249	169	61	377	161	234	253	281	247
ENSG00000069431.8	ABCC9	protein_coding	0	0	1	0	0	0	2	2	1	0	0	1	0	0	0	0	1	1	1	0	0	0	0	0	0	0	0	0	0	4	2	0	0	0	0	0	2	1	0	0	0	0	3	0	2	0	0
ENSG00000069482.6	GAL	protein_coding	0	1	1	0	0	0	0	0	3	2	0	0	0	0	0	0	0	0	0	0	0	0	0	0	0	0	0	2	0	0	0	0	1	0	0	0	0	0	0	7	0	0	0	0	0	0	0
ENSG00000069493.12	CLEC2D	protein_coding	14905	3526	18528	60501	15819	17093	6265	26238	42527	10995	18129	15091	27145	38034	47038	16542	26922	45112	54777	47989	10675	5328	24313	33971	13238	5605	7698	44803	51549	6398	4287	19982	29254	14794	53831	13884	11545	48918	35972	28149	1788	7304	15894	47808	12215	46472	40671
ENSG00000069509.5	FUNDC1	protein_coding	584	124	527	791	625	1148	370	547	1369	797	870	630	781	849	736	474	1104	1479	1712	2106	1058	374	953	1814	712	313	242	1428	2441	67	407	304	839	357	2287	766	472	1082	686	1112	119	193	172	922	703	1375	1403
ENSG00000069535.13	MAOB	protein_coding	0	0	2	1	0	0	0	0	0	0	0	0	0	0	0	0	0	0	0	0	0	0	0	0	0	0	0	0	0	2	0	0	0	0	0	0	1	0	0	0	0	0	0	0	0	0	0
ENSG00000069667.13	RORA	protein_coding	420	14084	7202	16785	1021	713	21891	8759	8859	40446	1002	47760	7649	9859	11014	354	38811	10057	10208	8598	721	15996	9882	8779	210	10966	393	10739	13177	17632	342	5957	11333	9966	16133	1036	19513	15777	11437	9368	153	33491	14011	11989	26327	14182	8801
ENSG00000069696.6	DRD4	protein_coding	0	0	0	1	0	0	1	0	0	0	0	0	0	0	0	0	0	0	0	0	6	1	0	1	0	0	1	0	0	0	0	0	7	0	0	1	0	0	0	0	0	1	0	0	0	0	0
ENSG00000069702.8	TGFBR3	protein_coding	3	2919	2163	8594	25	3	3073	2256	3644	6319	9	10386	2145	4643	3085	20	11976	3525	7188	3403	4	4279	3709	4661	59	2618	32	5174	9742	9137	51	16506	5858	6196	17787	103	10075	5272	8297	5460	29	6961	3183	9265	7991	3905	4403
ENSG00000069712.10	KIAA1107	protein_coding	5	10	40	120	43	6	6	63	154	70	9	79	20	98	94	13	31	74	36	107	7	33	28	70	0	3	6	71	96	10	7	0	103	43	60	5	8	133	27	97	0	22	37	0	18	104	23
ENSG00000069764.7	PLA2G10	protein_coding	6	0	0	0	3	6	1	1	0	1	3	0	0	0	3	0	0	0	0	0	7	1	0	0	1	2	2	0	0	5	1	0	8	2	0	0	0	0	0	0	0	0	0	0	0	1	0
ENSG00000069812.9	HES2	protein_coding	3	0	0	0	0	4	0	1	0	0	0	2	0	0	0	1	0	0	0	0	0	0	0	0	0	0	0	0	0	1	0	0	0	0	0	0	1	0	0	0	1	1	2	1	3	0	3
ENSG00000069849.8	ATP1B3	protein_coding	11700	7282	6644	47317	24763	32089	15203	12787	47408	27384	7067	9269	2922	7484	19450	4186	35020	4010	9461	71046	39327	8616	15250	83265	13992	17622	8867	97549	59112	8116	6543	42530	32333	23501	38916	27387	26855	56270	43687	14584	2160	6017	4032	10366	30808	43222	44756
ENSG00000069869.13	NEDD4	protein_coding	1	86	82	404	5	9	201	358	516	250	0	472	112	169	191	4	209	198	81	302	3	83	179	308	33	107	4	716	663	137	6	0	294	146	366	1	100	314	83	215	2	148	225	279	293	483	222
ENSG00000069943.7	PIGB	protein_coding	1340	240	488	2005	2506	1979	406	480	1116	725	1112	596	446	1041	1458	1180	1039	782	1104	1342	2463	457	802	1851	255	303	1838	1556	1537	219	356	260	797	857	1281	2419	406	1859	1335	683	263	368	941	973	460	2211	1883
ENSG00000069956.9	MAPK6	protein_coding	1139	304	324	1739	1378	992	563	606	1654	1213	857	958	529	643	1160	349	1676	507	820	1839	1586	515	623	1528	934	483	586	1735	1222	319	650	898	1508	623	1479	1230	1250	1541	1157	818	260	263	332	2672	1697	1426	1168
ENSG00000069966.16	GNB5	protein_coding	1601	181	302	1776	2840	1815	202	374	454	750	1184	352	394	393	1372	1335	534	538	527	988	3580	294	423	705	2718	160	1974	1331	609	692	1415	436	850	353	1028	1960	623	976	685	578	584	427	811	773	645	1294	847
ENSG00000069974.13	RAB27A	protein_coding	1079	2114	2212	9303	1730	2463	2930	1444	5601	5906	1612	5762	2175	5197	2259	744	10710	3560	6615	5004	2094	3095	2526	7583	2334	2260	619	3887	7569	3704	1219	2516	4001	4180	10233	1175	6349	4031	5607	2824	454	2201	1384	5832	6255	3013	3594
ENSG00000069998.10	CECR5	protein_coding	138	55	23	650	203	189	78	24	336	176	69	140	68	96	338	266	188	46	111	714	320	90	46	587	50	155	121	756	63	215	86	666	265	58	224	169	210	365	232	123	40	104	102	233	161	489	468
ENSG00000070010.16	UFD1L	protein_coding	1237	625	1199	4212	2825	2733	1089	1524	2326	3122	2347	1589	1516	2495	3560	1154	3373	2135	2646	5126	4279	1555	2762	5283	879	1302	974	4830	5445	482	794	611	2975	996	4318	1106	1467	2929	2769	2112	337	594	637	610	2326	3803	3276
ENSG00000070018.6	LRP6	protein_coding	18	1	145	126	51	13	0	137	173	0	6	0	27	16	331	15	7	130	28	82	48	0	130	83	49	3	23	334	57	9	10	3	91	42	43	3	4	161	20	90	4	3	153	0	21	298	106
ENSG00000070019.4	GUCY2C	protein_coding	152	0	1	0	199	409	0	3	1	0	203	0	0	0	0	72	0	4	0	0	446	0	0	0	39	0	33	0	0	0	154	0	0	0	0	143	0	0	0	0	33	0	0	0	0	0	0
ENSG00000070031.3	SCT	protein_coding	0	0	0	0	0	0	1	0	0	0	0	0	0	0	0	0	0	0	0	0	0	0	0	0	0	0	0	0	3	0	0	0	0	0	0	0	4	0	0	0	0	0	0	0	3	0	0
ENSG00000070047.9	PHRF1	protein_coding	68	58	16	321	233	94	69	45	174	252	74	50	34	107	162	68	192	32	52	298	487	117	42	209	127	113	43	158	74	227	104	220	140	83	193	58	259	232	224	86	32	86	57	10	134	249	252
ENSG00000070061.12	IKBKAP	protein_coding	848	1166	518	4497	1886	853	1373	835	1127	2527	1216	2858	922	1353	2244	689	1612	1058	1455	1426	1041	950	780	1419	451	497	1020	1596	1303	841	985	2247	1502	1552	2289	1139	1881	1567	1596	1025	230	1730	2022	2231	2593	1825	1568
ENSG00000070081.13	NUCB2	protein_coding	779	879	3083	11127	1934	1270	1573	5016	11164	2613	2493	3171	5138	9144	4748	808	3918	10146	19238	10457	750	1415	4557	10236	513	1045	256	4460	7477	116	1040	286	2325	1466	13253	1116	489	3828	3257	4806	760	617	2154	4086	3060	7766	9719
ENSG00000070087.11	PFN2	protein_coding	116	62	143	343	247	96	96	157	190	228	100	331	176	178	202	71	324	244	243	262	177	193	209	150	118	97	166	286	206	66	65	300	130	50	174	138	83	156	70	193	23	363	217	354	207	170	147
ENSG00000070159.11	PTPN3	protein_coding	0	0	0	0	1	0	0	4	0	0	1	0	0	1	0	0	0	1	0	0	0	0	0	0	0	0	0	0	0	3	0	0	0	0	0	0	0	3	0	0	0	0	2	0	0	1	0
ENSG00000070182.15	SPTB	protein_coding	0	0	3	7	0	1	1	5	6	14	1	5	1	0	3	0	4	1	0	0	0	0	0	0	1	3	2	0	2	0	0	26	2	0	0	1	1	0	0	0	0	5	3	1	22	1	3
ENSG00000070190.10	DAPP1	protein_coding	3988	33	304	523	7332	8219	95	409	202	84	6952	87	257	125	733	3957	152	311	199	427	7293	39	459	232	5422	54	5022	538	231	4	2701	6	396	33	272	7009	885	1017	482	178	1085	19	355	0	318	1101	398
ENSG00000070193.4	FGF10	protein_coding	0	0	0	0	0	0	0	0	0	0	0	1	0	0	0	0	0	0	3	0	0	1	0	0	0	0	0	0	0	1	0	0	0	0	0	0	0	0	0	0	0	0	0	1	0	0	0
ENSG00000070214.13	SLC44A1	protein_coding	251	65	342	612	1076	582	217	635	553	506	1007	375	285	379	647	365	915	546	484	366	315	220	510	415	729	250	274	952	594	252	1753	542	627	209	578	554	853	546	231	505	670	224	241	704	901	1157	495
ENSG00000070269.11	TMEM260	protein_coding	420	100	147	609	972	715	246	245	402	321	557	472	194	522	511	387	565	338	444	440	544	111	247	460	670	76	359	590	467	167	370	153	420	427	469	626	429	567	395	461	206	274	870	157	453	590	510
ENSG00000070366.11	SMG6	protein_coding	96	93	37	570	408	120	69	159	152	560	107	39	64	155	419	134	107	90	91	158	242	127	64	134	66	61	152	131	110	128	50	1	236	249	97	78	89	280	224	42	26	297	256	0	58	252	238
ENSG00000070367.13	EXOC5	protein_coding	2065	876	1646	5307	2816	3239	1579	1956	4529	2920	2105	3252	1787	2167	2741	939	4178	2438	2067	4705	3387	1674	1747	4879	2427	1359	1248	5897	3560	820	1698	506	3488	1972	4250	4717	2157	4485	2940	2257	570	856	1705	5602	3504	4641	3095
ENSG00000070371.13	CLTCL1	protein_coding	3	10	2	14	34	18	10	2	2	18	13	10	2	17	14	11	2	0	0	10	6	1	1	2	2	0	27	12	0	0	0	0	2	10	0	18	5	21	28	0	0	13	6	0	3	11	11
ENSG00000070388.9	FGF22	protein_coding	0	1	2	3	10	4	7	0	0	6	0	0	0	0	1	0	0	0	3	1	1	1	1	4	0	0	0	0	0	14	0	0	6	3	0	0	0	0	1	0	0	11	12	0	2	4	4
ENSG00000070404.7	FSTL3	protein_coding	2	0	0	14	6	17	0	0	18	2	2	0	0	0	12	8	7	0	2	11	7	1	1	19	11	2	1	16	5	0	1	0	12	0	1	3	1	11	4	15	3	0	1	0	0	5	5
ENSG00000070413.16	DGCR2	protein_coding	84	33	38	320	110	89	54	31	189	118	110	60	34	48	126	115	296	38	61	211	257	98	36	207	181	63	60	208	46	371	132	192	211	76	223	110	249	234	211	137	45	152	95	51	139	200	183
ENSG00000070423.15	RNF126	protein_coding	364	49	58	559	245	923	262	64	467	335	156	182	31	71	113	154	437	37	30	981	919	222	30	817	108	392	74	964	53	354	182	346	688	89	207	231	374	674	273	109	47	196	50	18	413	779	774
ENSG00000070444.12	MNT	protein_coding	51	39	66	148	138	64	41	106	59	113	72	69	90	89	101	88	116	156	151	82	167	40	45	68	265	21	46	94	50	297	161	416	92	67	143	108	344	50	69	81	51	162	169	195	86	90	66
ENSG00000070476.12	ZXDC	protein_coding	229	115	67	672	507	200	108	79	181	457	265	140	51	173	432	330	255	149	87	264	410	210	93	305	452	106	267	338	167	289	184	505	223	204	224	242	810	375	318	159	61	325	291	205	406	489	466
ENSG00000070495.12	JMJD6	protein_coding	944	2288	433	13289	1746	2004	3438	744	4571	8129	991	1682	556	2045	2895	947	4838	728	1606	7095	1881	1884	1005	6564	425	2599	513	4276	4157	1379	341	978	2552	2927	4632	641	2058	3085	4316	1229	165	1721	450	283	3850	2915	4167
ENSG00000070501.9	POLB	protein_coding	3111	626	1305	4166	3941	5610	1226	1801	3260	2023	2648	2454	1157	1963	2669	1590	2813	1787	2744	3796	6818	818	1823	2873	1758	822	2672	3510	3986	636	1307	2434	2161	1387	3659	2621	783	2389	1776	1711	447	538	1182	1613	1983	3671	2741
ENSG00000070526.12	ST6GALNAC1	protein_coding	1	2	279	22	0	2	0	247	3	8	0	22	152	2	338	0	165	367	13	10	0	9	64	1	0	4	0	549	12	4	0	0	219	0	14	2	25	141	1	201	0	0	203	0	0	243	8
ENSG00000070540.10	WIPI1	protein_coding	196	42	56	312	658	287	78	32	176	228	205	57	34	80	227	198	402	60	87	214	132	19	31	124	46	67	254	213	151	252	252	19	181	133	127	239	223	287	394	20	106	69	63	44	322	278	224
ENSG00000070601.7	FRMPD1	protein_coding	2	0	4	0	9	1	0	1	1	1	5	0	0	3	0	0	0	0	0	0	0	0	0	0	2	0	1	0	0	2	0	0	1	1	0	0	0	0	0	0	1	5	11	0	0	0	0
ENSG00000070610.12	GBA2	protein_coding	538	143	54	852	759	492	165	75	224	579	292	318	77	159	343	598	422	113	118	325	975	139	70	352	395	126	463	268	161	384	396	397	171	210	329	399	715	342	358	125	183	466	181	90	599	347	396
ENSG00000070614.12	NDST1	protein_coding	8	0	2	0	7	14	0	1	0	0	0	1	0	1	3	3	0	0	0	0	14	0	0	0	4	0	0	0	0	39	15	6	0	0	0	5	53	1	0	0	9	4	0	0	5	5	0
ENSG00000070669.14	ASNS	protein_coding	3140	649	464	3677	4022	3172	1016	407	1401	1947	3069	1384	241	918	1697	3644	1213	393	644	2095	3437	335	481	1453	823	442	1362	2311	985	326	1322	323	1308	998	1026	2461	584	1981	928	655	309	518	1001	270	1123	2706	1801
ENSG00000070718.9	AP3M2	protein_coding	916	461	2135	6457	1620	1170	785	2752	2018	2257	948	1153	2414	1580	7108	777	1858	2987	1340	3016	1010	493	3166	2134	623	601	536	6710	1801	697	251	3122	4092	1044	2689	953	1482	9925	2888	3741	145	828	2906	1540	1953	12431	3314
ENSG00000070729.11	CNGB1	protein_coding	2	0	0	0	0	0	0	3	2	0	0	1	1	0	0	0	0	0	0	0	0	0	0	0	19	0	0	0	0	0	2	0	0	0	0	0	0	0	0	0	0	1	5	0	0	0	0
ENSG00000070731.7	ST6GALNAC2	protein_coding	54	225	39	404	82	174	265	45	120	557	40	270	31	77	109	38	697	105	128	112	207	284	50	287	78	202	118	387	151	404	88	207	187	75	100	40	96	130	34	89	15	768	144	32	410	149	118
ENSG00000070748.15	CHAT	protein_coding	0	0	2	0	0	1	0	0	0	0	0	0	1	0	0	0	0	1	0	0	0	0	0	0	0	1	0	0	0	0	1	0	0	0	0	0	0	0	0	0	0	0	0	0	0	0	0
ENSG00000070756.11	PABPC1	protein_coding	16192	11538	25415	46477	21516	22694	16598	33451	56946	72949	16644	37525	35193	40428	43096	5815	104726	41330	30753	85590	34012	27865	27076	45073	36846	25949	7409	90422	42009	40526	22043	106927	70976	18394	137801	10732	79309	72510	34120	131900	8535	29484	22207	69405	102533	63254	38546
ENSG00000070759.14	TESK2	protein_coding	189	27	33	392	333	335	30	55	77	150	396	75	22	88	178	438	189	93	112	103	249	10	22	68	250	59	200	124	92	94	95	100	44	51	134	188	94	94	85	34	37	36	74	65	72	139	136
ENSG00000070761.5	CFAP20	protein_coding	1022	423	964	5053	1868	2090	872	1029	2856	2039	1564	1024	982	1774	3289	845	1641	1045	1843	5730	2048	463	947	2582	593	462	575	2856	2403	173	560	923	2320	903	3070	895	762	2164	1889	1539	151	267	469	285	1488	2874	2720
ENSG00000070770.6	CSNK2A2	protein_coding	1387	515	336	3695	1586	1192	779	491	2964	2150	868	796	669	1118	1900	864	2816	590	972	2990	1765	660	583	2903	1100	814	778	3598	1768	905	913	1348	1428	975	1961	1290	2198	2377	1826	1527	223	819	564	1393	1819	3038	2342
ENSG00000070778.10	PTPN21	protein_coding	0	5	7	8	1	4	3	4	0	27	0	17	0	8	3	6	0	11	0	6	1	8	4	5	0	4	4	2	0	13	0	0	0	9	0	1	0	4	0	1	0	8	1	0	14	4	14
ENSG00000070785.14	EIF2B3	protein_coding	674	275	715	3265	1495	1460	353	584	1402	951	1563	664	685	1304	1916	879	568	669	1340	2900	1344	269	734	1979	364	239	477	1953	1350	327	123	40	935	422	1719	885	361	1644	1016	849	111	219	514	407	513	2205	2055
ENSG00000070808.13	CAMK2A	protein_coding	0	0	3	1	0	0	0	1	1	0	0	0	0	0	0	1	0	1	0	1	0	0	0	3	0	0	0	0	0	1	0	0	0	0	0	0	0	0	0	0	0	1	0	0	0	0	0
ENSG00000070814.15	TCOF1	protein_coding	330	183	133	1334	837	430	246	124	262	721	457	273	131	339	916	431	368	183	223	623	517	246	97	438	672	202	344	550	224	1115	293	1000	484	285	396	240	757	557	591	215	99	773	430	11	462	698	660
ENSG00000070831.13	CDC42	protein_coding	4463	2989	7331	11590	7352	12347	6773	10431	14326	12181	8055	9310	7818	10132	6638	4055	12903	12320	14174	17552	19066	8777	13446	16104	7817	7663	2947	13071	25841	3914	5521	6749	12133	6334	20394	6134	8164	9930	7695	10733	1356	3096	1955	10975	10925	13617	11840
ENSG00000070882.10	OSBPL3	protein_coding	607	474	594	2534	1628	819	708	453	582	1405	1024	1449	566	851	1116	670	1438	736	880	484	503	635	614	690	469	255	490	817	800	599	993	3101	798	1532	614	895	1622	1274	1253	460	204	780	783	1136	1281	1063	706
ENSG00000070886.8	EPHA8	protein_coding	1	0	1	0	0	3	0	1	3	0	0	0	0	0	0	0	0	0	0	3	0	0	0	0	0	0	0	0	0	0	0	0	0	0	0	0	0	0	0	0	0	0	0	0	0	0	0
ENSG00000070915.7	SLC12A3	protein_coding	0	0	1	4	11	3	0	0	0	0	2	0	0	0	0	1	0	0	0	0	5	4	0	0	1	0	0	0	0	1	0	0	0	0	0	11	0	0	0	0	1	1	0	0	0	0	0
ENSG00000070950.7	RAD18	protein_coding	675	291	564	2625	1149	733	652	551	1201	736	1149	1046	868	1327	1089	582	1104	800	1500	1731	757	350	692	1387	350	339	496	1622	1070	284	252	1231	571	601	1476	728	391	1126	928	777	119	248	489	525	475	1997	1393
ENSG00000070961.12	ATP2B1	protein_coding	13251	5785	5049	26196	37945	18448	9089	6098	11736	27819	17593	9524	4557	8321	17064	13338	13856	5359	7212	15838	28862	7779	7469	13361	14067	8353	19361	9780	14718	5927	8676	7020	8454	8694	9974	23293	17921	11390	11801	3817	3192	7922	6825	7391	12648	12759	10082
ENSG00000070985.11	TRPM5	protein_coding	2	0	2	0	0	0	0	0	1	0	0	0	1	0	1	0	0	0	0	0	0	0	0	0	0	0	0	0	0	0	0	0	0	0	0	0	0	1	1	0	0	0	1	0	0	0	2
ENSG00000071051.11	NCK2	protein_coding	561	166	518	2647	1215	664	291	806	1000	797	791	498	818	1002	1231	985	618	1098	1075	1691	698	298	454	842	1706	215	733	1774	656	311	480	1203	902	275	1164	901	1068	1614	753	1042	143	390	1361	1876	563	2745	2171
ENSG00000071054.13	MAP4K4	protein_coding	4006	1104	931	4659	7713	3986	1524	1416	1939	5114	3819	1566	1115	1523	3883	2877	2966	1507	1908	2896	9602	1788	1500	2999	5341	1692	4746	3029	2003	1952	2813	4738	2264	1850	2657	4499	3981	3084	2417	1756	1254	2478	2775	1763	3682	3397	2030
ENSG00000071073.10	MGAT4A	protein_coding	1298	4565	7741	24092	2375	3265	6347	11278	26279	14378	1430	19328	8255	15343	14365	482	26310	10944	15028	24676	3365	9146	10923	24686	516	7415	687	26141	28402	6253	1501	5683	15441	12231	43617	2332	8473	18716	14747	14032	565	4697	6193	15578	16127	23838	23117
ENSG00000071082.8	RPL31	protein_coding	22008	4193	64693	21417	29549	51813	11419	81194	68349	46025	47269	57146	107353	87475	40449	7865	104517	155513	139538	160241	97927	48456	123395	101428	88820	35916	9605	137000	164696	32297	38031	80736	74180	16323	178101	20924	64830	64213	37454	112138	7642	7859	6508	165927	58663	61346	63501
ENSG00000071127.14	WDR1	protein_coding	1810	1190	499	8001	1935	1721	1579	493	3258	3462	1306	1876	705	1250	1704	1255	4979	827	1187	6492	4012	1679	464	3925	2620	1902	760	5183	1537	4952	2049	3446	3384	1178	4259	1869	6233	4357	3036	2326	468	2025	459	3437	3618	4222	3867
ENSG00000071189.19	SNX13	protein_coding	1528	635	1107	4101	3007	1806	982	1896	2866	1915	2242	1782	1012	2317	2239	938	2242	1396	2059	2489	1485	801	1286	2038	841	720	1224	2108	2137	629	524	525	1511	1707	1583	2314	1170	2805	2190	1062	216	1067	1481	760	1166	2876	2386
ENSG00000071203.7	MS4A12	protein_coding	0	0	0	0	2	0	0	0	0	0	2	0	0	0	0	1	0	0	0	0	0	0	0	0	0	0	3	0	0	0	0	0	0	0	0	0	0	0	0	0	1	0	0	0	0	0	0
ENSG00000071205.9	ARHGAP10	protein_coding	10	143	105	424	51	16	293	173	183	583	1	301	138	180	209	22	216	205	128	207	33	188	246	244	14	180	27	223	319	334	9	69	220	213	60	20	289	308	251	92	5	388	227	164	295	195	184
ENSG00000071242.9	RPS6KA2	protein_coding	36	6	16	51	70	22	10	20	45	23	69	6	27	44	82	32	25	45	9	88	37	14	13	23	22	8	27	26	6	11	31	0	17	9	26	33	77	75	10	55	16	10	37	0	32	124	42
ENSG00000071243.13	ING3	protein_coding	3032	1458	3399	12167	6168	4501	2899	5046	6613	3371	4985	6594	3874	5303	7787	2721	5336	4430	7621	6357	4491	2081	4791	6436	2333	1363	3074	7949	10243	746	1767	2321	5731	3644	6171	4942	2153	6503	4941	2547	547	1178	3439	3606	3349	9143	5531
ENSG00000071246.8	VASH1	protein_coding	3	3	7	44	9	25	2	0	18	58	2	21	12	31	49	23	23	0	20	24	4	5	5	6	58	19	2	13	3	496	37	132	48	22	55	9	417	41	10	13	1	44	20	31	108	36	34
ENSG00000071282.9	LMCD1	protein_coding	8	1	19	47	38	39	0	1	1	0	22	6	0	0	5	11	0	2	0	44	32	1	0	0	3	2	5	28	4	0	5	14	20	0	9	46	1	16	12	0	8	0	3	0	1	15	4
ENSG00000071462.9	WBSCR22	protein_coding	1786	647	662	6529	3096	2761	1135	912	3052	3514	1531	707	861	1199	3084	1449	2924	949	1650	7742	6092	1333	1211	5516	1220	1620	952	5697	2913	930	1099	1803	3208	850	4120	1107	1060	3046	2342	2439	412	747	493	324	1926	4474	4476
ENSG00000071537.11	SEL1L	protein_coding	1398	1008	1326	5033	4030	2008	1610	1628	3043	3361	2040	2918	1281	2259	2941	1028	3957	1808	2468	2669	2322	1303	1768	2853	2319	1107	1492	3200	3328	1628	2374	2003	2242	1922	4063	2320	4315	2939	2554	2005	1161	1487	1612	6362	4115	2972	2539
ENSG00000071539.11	TRIP13	protein_coding	16	99	11	309	73	14	447	40	81	497	33	193	27	58	78	26	734	41	98	120	40	137	59	243	82	590	19	340	139	1027	40	16	214	9	129	25	439	230	208	20	16	139	29	91	929	174	100
ENSG00000071553.14	ATP6AP1	protein_coding	272	200	108	1649	489	845	213	103	691	542	246	218	70	201	392	314	869	162	218	1664	1045	352	137	1644	937	495	146	1956	382	1197	627	508	731	201	822	325	2452	1003	646	439	107	326	136	88	1025	1002	1130
ENSG00000071564.12	TCF3	protein_coding	181	21	16	113	394	275	43	51	83	89	142	70	31	75	104	187	100	53	72	198	480	56	28	103	644	48	151	159	79	216	580	462	107	46	221	176	365	95	64	103	127	95	67	245	190	129	175
ENSG00000071575.9	TRIB2	protein_coding	195	232	424	924	428	232	349	304	520	978	236	868	319	262	887	146	1227	783	500	657	341	262	239	340	195	367	193	665	510	481	484	638	699	215	447	296	961	954	444	914	172	450	529	774	1451	1629	508
ENSG00000071626.14	DAZAP1	protein_coding	151	68	86	357	262	291	122	169	293	270	189	342	155	201	234	149	305	214	287	279	324	212	139	225	707	111	115	255	322	934	336	777	499	149	321	120	690	282	236	221	62	204	109	273	522	279	317
ENSG00000071655.15	MBD3	protein_coding	77	15	15	86	106	87	27	13	46	78	71	35	20	25	86	79	107	27	17	100	141	59	13	41	175	21	61	96	13	293	150	191	95	29	123	55	222	60	35	69	45	79	45	0	77	75	84
ENSG00000071677.1	PRLH	protein_coding	0	0	0	0	0	0	0	0	0	0	0	0	0	0	0	0	0	0	0	0	0	0	0	0	0	0	0	0	0	0	0	0	0	0	0	0	0	0	0	0	0	0	0	0	0	0	0
ENSG00000071794.13	HLTF	protein_coding	838	2579	917	6658	2015	851	3625	1417	1942	6069	1892	6774	1511	3056	2204	899	3305	1939	3667	2278	752	2021	1262	2222	169	1137	538	1576	2847	1202	235	129	1328	1863	2325	1225	1799	1588	2088	873	111	3590	1835	1598	3645	1935	1916
ENSG00000071859.12	FAM50A	protein_coding	800	328	218	2193	798	1328	438	248	870	1250	558	385	289	326	763	689	1738	363	481	1771	1504	584	233	1668	511	599	379	2401	823	1135	391	580	1962	597	1114	537	830	2006	1265	918	205	505	240	7	728	1664	1417
ENSG00000071889.14	FAM3A	protein_coding	58	8	5	210	74	60	20	39	131	48	24	22	16	40	80	96	85	7	33	279	200	42	18	134	94	27	40	260	41	162	46	69	59	18	54	49	177	191	54	24	19	73	39	11	44	152	223
ENSG00000071894.12	CPSF1	protein_coding	104	105	36	315	236	139	104	59	153	471	151	117	107	146	284	180	170	75	96	222	145	108	38	155	127	93	85	224	121	347	161	778	220	167	98	75	510	219	247	66	57	325	110	13	335	222	271
ENSG00000071909.16	MYO3B	protein_coding	1	0	2	6	90	7	0	9	6	0	6	2	3	1	0	0	0	1	40	19	0	0	4	0	0	0	0	0	0	17	0	0	10	9	15	0	11	7	39	1	1	4	0	0	0	0	23
ENSG00000071967.9	CYBRD1	protein_coding	0	7	0	8	2	0	0	0	40	2	2	14	23	34	1	0	38	0	0	10	3	2	0	0	1	4	0	6	0	5	1	0	0	0	0	1	4	0	3	0	0	3	7	14	4	7	5
ENSG00000071991.6	CDH19	protein_coding	0	0	0	0	0	0	0	0	1	0	1	0	0	0	0	0	0	0	0	0	0	0	0	0	1	0	0	0	0	7	0	0	0	0	0	0	0	0	0	0	0	0	0	0	2	0	0
ENSG00000071994.8	PDCD2	protein_coding	1382	533	997	5016	1984	3023	857	1666	4115	1785	1695	2343	1016	1588	2508	1447	4930	2301	2801	5326	3323	1316	931	5606	2974	1456	1141	7057	3056	1240	1466	3046	2969	725	4726	2733	3917	3741	2148	2592	657	768	1356	6359	4213	5602	4357
ENSG00000072041.14	SLC6A15	protein_coding	1	0	7	0	0	2	0	1	0	0	0	0	3	0	0	0	0	0	0	0	1	0	0	0	0	0	0	0	0	4	0	0	0	0	0	0	0	0	0	0	0	0	0	0	1	0	0
ENSG00000072042.10	RDH11	protein_coding	1981	963	741	7339	2188	1826	1579	1077	5323	2847	1617	2180	1243	2439	3411	1312	6331	2067	2946	7196	2453	1438	1214	7063	1525	1616	769	6103	3816	1679	777	2606	2877	1521	5353	2217	3082	4254	3918	2104	360	1299	1243	3465	2897	5205	4531
ENSG00000072062.11	PRKACA	protein_coding	35	29	14	244	63	69	35	53	77	116	28	49	21	59	80	56	152	46	46	133	66	90	16	120	111	72	26	95	63	430	69	118	77	38	156	15	137	128	142	61	15	175	34	11	83	118	115
ENSG00000072071.14	LPHN1	protein_coding	5	9	10	44	2	3	13	6	13	20	3	14	6	3	21	5	20	11	22	32	2	9	4	15	17	12	0	24	7	103	3	112	22	10	10	0	30	16	26	13	0	22	11	3	22	38	27
ENSG00000072080.8	SPP2	protein_coding	0	0	0	0	0	4	0	1	0	0	0	0	0	0	0	0	0	1	0	0	0	0	0	0	0	0	0	0	0	0	0	0	0	0	0	0	1	0	0	0	0	0	0	0	0	0	0
ENSG00000072110.11	ACTN1	protein_coding	9	8	110	1706	12	106	60	229	935	90	126	157	115	285	777	17	114	130	228	2065	119	85	185	929	60	18	26	1131	190	61	74	624	498	167	522	34	804	513	376	160	15	71	366	595	211	1244	1777
ENSG00000072121.13	ZFYVE26	protein_coding	122	95	78	489	349	167	135	142	173	360	153	233	160	293	311	213	142	145	257	223	204	90	130	117	101	98	165	164	203	321	152	455	208	114	246	117	242	301	224	198	57	230	265	155	312	324	240
ENSG00000072133.8	RPS6KA6	protein_coding	121	13	7	5	201	181	1	0	19	1	144	12	2	0	5	83	98	0	57	12	158	0	1	11	145	1	44	0	45	8	70	0	19	0	0	227	1	1	7	0	31	1	1	0	5	0	0
ENSG00000072134.13	EPN2	protein_coding	21	13	12	75	127	86	30	15	7	83	36	12	24	25	70	41	16	18	24	51	159	52	27	24	100	39	71	62	38	27	23	72	41	29	30	38	10	30	33	2	12	27	44	0	19	80	53
ENSG00000072135.10	PTPN18	protein_coding	252	27	73	255	382	264	71	49	285	218	299	157	30	102	91	186	617	83	90	417	725	149	93	606	878	194	91	561	303	348	838	571	456	186	532	232	1037	404	443	331	242	103	67	32	494	350	296
ENSG00000072163.16	LIMS2	protein_coding	92	0	20	17	47	192	0	9	17	0	64	0	2	0	22	9	0	3	2	54	388	0	0	22	7	0	13	134	1	0	23	0	42	0	16	52	3	24	2	16	35	0	12	5	0	109	40
ENSG00000072182.10	ASIC4	protein_coding	0	0	0	0	0	0	0	2	0	0	0	0	0	0	1	0	0	0	0	0	0	0	2	0	0	1	0	0	0	2	0	0	0	0	0	0	0	0	0	0	0	0	0	0	0	0	0
ENSG00000072195.12	SPEG	protein_coding	0	1	1	17	0	0	0	3	10	3	0	6	9	3	6	1	0	14	8	15	0	0	0	0	0	0	0	1	2	4	2	0	0	0	3	0	17	4	1	0	0	15	2	0	0	3	2
ENSG00000072201.11	LNX1	protein_coding	79	51	17	168	127	83	44	89	91	110	82	148	40	107	66	22	84	103	90	105	73	25	93	113	114	25	81	70	115	59	58	14	77	39	252	84	64	70	80	69	40	87	41	335	133	84	80
ENSG00000072210.16	ALDH3A2	protein_coding	94	141	173	556	302	262	181	159	321	338	188	223	184	108	345	177	461	142	268	367	104	105	152	287	288	78	53	369	357	143	183	287	219	134	219	106	239	301	175	267	31	209	228	199	558	369	262
ENSG00000072274.10	TFRC	protein_coding	6746	874	1179	6517	7422	4995	1620	2750	5949	2811	3672	1872	1589	2065	4707	1981	1919	1681	1977	3938	5033	746	1531	2743	3743	1093	2541	3879	2621	945	5682	5549	2575	2320	1677	5784	2486	3218	2735	1572	779	1309	2562	2223	2646	5076	2460
ENSG00000072310.14	SREBF1	protein_coding	142	37	32	289	257	123	64	47	150	208	85	79	30	55	155	113	86	43	52	279	291	98	53	134	581	42	166	160	95	288	170	450	101	45	143	92	694	155	91	104	52	116	42	108	444	244	265
ENSG00000072315.3	TRPC5	protein_coding	0	1	0	0	31	3	2	0	0	10	0	7	1	0	6	1	0	0	0	0	5	0	0	0	0	0	11	0	16	36	0	0	0	4	0	8	0	14	0	20	4	13	10	0	3	0	1
ENSG00000072364.10	AFF4	protein_coding	1180	682	760	3149	3943	1327	692	999	912	1848	1495	1317	794	1093	2336	1200	651	1162	1203	805	1203	538	634	653	2738	309	1409	663	1204	1470	1133	3056	1043	843	1294	1384	2567	1361	1160	911	463	1118	1644	2295	2744	1661	1346
ENSG00000072401.12	UBE2D1	protein_coding	2953	1439	2283	7322	3880	4999	3273	2609	6099	3641	3198	6075	2199	3028	2723	1167	6388	2653	3506	6915	3294	2145	1729	4638	2423	1996	2027	6961	5412	584	1089	2308	3823	895	5690	6212	2629	3460	2277	2280	851	474	1233	7632	4559	4348	3615
ENSG00000072415.6	MPP5	protein_coding	352	388	578	1551	870	767	475	816	962	895	871	865	479	516	767	312	1091	847	639	848	422	264	523	641	554	242	272	790	605	214	317	1181	784	336	1568	440	599	470	469	690	128	461	635	1607	786	641	516
ENSG00000072422.14	RHOBTB1	protein_coding	16	0	0	0	125	35	0	9	1	0	5	0	1	1	0	54	0	0	0	0	185	0	1	0	141	0	243	0	0	2	78	0	0	0	0	55	10	0	0	0	18	0	0	0	0	0	0
ENSG00000072501.15	SMC1A	protein_coding	2106	891	707	4831	3931	2180	1039	1145	2278	2712	1612	1964	920	1760	1915	1503	2319	1521	1568	3403	3763	1189	953	2396	3317	757	1836	2829	1891	1954	1569	2429	2064	1506	4517	2698	1935	2558	2117	2391	697	1607	1074	3935	2617	2966	2537
ENSG00000072506.10	HSD17B10	protein_coding	1270	427	413	3361	1899	2443	758	598	1914	1978	1456	503	272	849	1402	963	1698	534	895	4927	3840	714	442	3163	971	935	613	3412	1960	456	888	674	2101	506	2746	856	780	1805	1677	1283	394	511	151	132	884	2159	2833
ENSG00000072518.18	MARK2	protein_coding	80	31	20	327	118	137	49	6	155	156	67	64	30	46	53	82	252	32	20	254	339	55	14	200	77	90	41	280	49	230	93	118	188	66	94	88	242	195	123	61	38	97	35	4	111	261	252
ENSG00000072571.17	HMMR	protein_coding	82	90	55	390	213	183	149	14	36	132	233	141	91	95	83	98	230	22	45	94	83	39	62	153	52	67	27	104	125	49	47	391	180	62	71	100	50	116	70	35	48	21	29	99	227	82	59
ENSG00000072609.15	CHFR	protein_coding	298	192	119	1171	593	316	209	173	423	612	305	367	122	300	738	308	342	207	255	656	564	222	153	405	561	246	324	699	221	829	267	769	445	337	382	296	961	649	498	252	77	558	440	153	577	734	795
ENSG00000072657.6	TRHDE	protein_coding	2	0	0	0	0	3	2	0	0	0	3	0	0	0	0	0	2	0	0	0	0	0	0	0	0	0	0	0	2	7	1	0	1	0	0	0	0	0	0	0	1	0	0	0	0	0	0
ENSG00000072682.16	P4HA2	protein_coding	5	11	1	17	6	3	15	0	0	9	12	12	0	2	5	5	0	1	0	0	0	4	3	2	0	20	2	0	7	120	1	0	13	0	0	6	22	0	2	0	1	7	0	0	11	19	1
ENSG00000072694.16	FCGR2B	protein_coding	472	0	1	2	1132	1905	0	1	0	0	969	0	0	0	0	538	0	0	0	3	1103	0	0	0	472	0	303	0	0	5	375	0	0	1	0	638	12	3	10	0	195	1	0	0	12	0	0
ENSG00000072736.16	NFATC3	protein_coding	684	207	117	2127	1268	604	304	417	1411	1142	713	584	196	696	942	1021	1147	390	639	1259	985	258	424	1106	339	236	688	1135	721	303	275	69	684	680	1189	642	613	1213	1215	245	111	635	857	77	541	1528	1503
ENSG00000072756.14	TRNT1	protein_coding	1952	930	2145	9375	3280	3846	1695	3514	6675	2435	3065	2478	2381	4144	5333	2044	3499	4231	5464	6066	2648	716	2661	4560	1069	716	1542	6227	5178	319	574	633	3046	1301	5087	3061	1040	4778	3455	2294	352	673	2046	2164	1816	6388	4684
ENSG00000072778.17	ACADVL	protein_coding	811	944	230	4572	1638	613	775	225	646	3023	946	1093	356	748	2125	2381	1611	339	751	1437	1107	765	163	1393	510	830	842	1651	550	3413	546	525	719	605	582	496	2506	1697	1171	286	232	2260	667	167	1644	1688	1925
ENSG00000072786.10	STK10	protein_coding	410	497	171	1594	923	481	504	179	416	1763	207	442	189	393	802	431	901	240	440	869	775	740	278	671	763	434	402	699	481	3368	589	1703	661	608	1128	268	2898	786	927	560	136	1824	601	220	1364	574	727
ENSG00000072803.15	FBXW11	protein_coding	746	527	506	2271	2398	1471	674	698	896	1604	1454	1098	424	758	1691	1179	979	641	1192	907	1078	408	509	753	2380	357	1440	943	1029	951	603	989	814	826	1222	1259	1967	1143	1152	660	324	1061	1415	1592	1138	1054	1184
ENSG00000072818.9	ACAP1	protein_coding	290	163	166	1440	1022	493	162	195	257	692	456	205	210	347	1145	653	127	311	265	419	471	176	155	282	220	174	336	489	155	697	255	276	445	210	151	361	562	938	399	164	93	596	622	52	313	770	723
ENSG00000072832.12	CRMP1	protein_coding	2	0	6	1	3	2	0	0	0	0	0	0	0	6	0	5	0	7	3	0	21	0	0	0	0	0	0	3	0	0	4	0	3	2	0	1	0	2	4	0	2	8	11	0	0	4	0
ENSG00000072840.10	EVC	protein_coding	0	1	2	4	4	4	4	1	2	0	0	0	1	1	6	1	4	0	0	4	0	0	0	0	1	0	0	0	0	5	0	11	6	2	0	0	2	4	7	0	0	2	6	0	0	8	0
ENSG00000072849.8	DERL2	protein_coding	4096	2125	5168	11962	7812	8207	4673	6543	9421	8802	7972	10641	5254	9355	9946	3547	11695	6830	10493	11776	7867	4915	7268	12393	2249	4386	3025	11383	16669	1309	2682	3992	8092	3634	15320	5528	3555	9977	7254	6274	899	1389	1961	3687	7628	11382	8516
ENSG00000072858.8	SIDT1	protein_coding	1255	164	138	1045	1444	1520	252	217	364	1026	842	399	77	490	469	682	624	180	358	299	1887	250	153	398	1411	158	611	325	309	397	575	351	254	637	658	883	877	482	793	292	329	583	553	304	472	404	499
ENSG00000072864.10	NDE1	protein_coding	354	43	94	385	345	316	94	177	326	215	165	73	104	153	226	203	371	172	225	351	345	73	82	178	293	80	132	379	110	121	92	70	199	79	433	209	115	353	227	151	73	108	170	205	92	345	333
ENSG00000072952.16	MRVI1	protein_coding	12	0	0	0	18	6	0	0	1	2	0	0	10	0	0	10	0	0	1	0	5	0	0	0	0	0	5	0	0	3	0	0	0	0	0	2	1	0	0	0	0	0	0	0	0	8	0
ENSG00000072954.4	TMEM38A	protein_coding	92	1	0	11	126	175	7	7	12	7	74	0	1	4	14	49	6	12	0	14	133	2	7	20	40	21	29	6	4	28	51	0	13	0	26	52	16	11	7	0	25	8	3	0	6	9	10
ENSG00000072958.6	AP1M1	protein_coding	466	210	121	2813	668	506	271	112	1162	927	257	223	144	299	710	436	991	189	380	3296	1310	343	111	1795	579	375	292	2432	362	613	277	1050	1154	274	958	519	1054	1765	1002	462	136	566	472	279	592	1823	2209
ENSG00000073008.12	PVR	protein_coding	2	0	0	11	0	0	0	0	4	0	0	0	0	14	5	0	0	2	2	0	0	0	0	1	0	0	0	10	1	0	1	0	2	4	8	0	1	3	2	0	0	0	0	0	0	0	25
ENSG00000073050.9	XRCC1	protein_coding	186	28	34	590	156	141	60	48	306	139	89	37	61	89	146	207	259	81	88	405	352	87	53	433	501	82	94	534	78	290	140	305	300	56	263	169	427	413	218	103	69	118	98	57	199	593	576
ENSG00000073060.13	SCARB1	protein_coding	6	2	9	16	15	106	9	9	22	25	12	1	7	4	4	22	6	2	0	9	40	2	5	39	17	3	11	11	0	7	30	29	4	1	20	23	12	7	14	0	17	9	4	0	2	18	4
ENSG00000073067.11	CYP2W1	protein_coding	0	0	0	1	0	0	1	0	0	0	0	0	0	0	0	0	0	0	0	0	0	0	0	0	0	0	0	2	0	0	0	0	0	0	0	0	0	0	0	0	0	0	0	0	0	1	0
ENSG00000073111.11	MCM2	protein_coding	113	16	3	123	150	112	29	14	20	89	153	13	30	23	64	221	64	50	74	100	225	41	23	58	126	31	107	103	39	46	142	12	50	23	3	75	113	92	69	44	36	41	36	0	77	91	107
ENSG00000073146.13	MOV10L1	protein_coding	0	0	1	1	0	0	0	0	1	4	0	0	0	0	0	0	6	0	0	0	0	0	0	1	0	4	0	0	0	0	1	1	0	0	14	0	0	0	0	0	0	3	1	0	0	0	4
ENSG00000073150.11	PANX2	protein_coding	0	0	0	0	0	0	0	0	0	0	0	0	0	0	0	3	0	0	0	0	4	0	0	0	0	5	0	0	0	6	0	0	0	2	0	0	35	0	0	0	0	0	0	0	3	0	0
ENSG00000073169.11	SELO	protein_coding	157	58	52	469	465	175	56	45	112	247	117	143	61	59	330	296	149	83	44	261	512	99	45	149	208	100	291	384	87	796	194	434	255	114	154	196	462	390	213	69	64	257	115	23	211	346	397
ENSG00000073282.10	TP63	protein_coding	27	0	1	0	48	65	0	3	0	0	37	0	1	3	1	16	0	1	0	0	113	1	12	4	0	0	44	0	0	1	130	0	4	3	0	143	0	0	0	0	27	0	8	0	26	0	0
ENSG00000073331.15	ALPK1	protein_coding	244	7	76	249	454	224	5	119	198	27	542	9	118	88	255	351	96	255	212	136	214	6	76	69	335	2	209	134	24	17	96	0	65	34	167	292	88	297	27	51	19	8	153	18	34	203	186
ENSG00000073350.11	LLGL2	protein_coding	74	48	24	419	131	96	58	39	140	173	35	128	31	66	128	95	98	26	143	145	106	90	29	257	72	51	64	148	124	450	69	210	175	264	201	38	485	219	440	43	30	294	89	53	220	123	303
ENSG00000073417.12	PDE8A	protein_coding	457	486	181	1124	1673	561	799	327	225	2093	900	1755	315	638	1118	521	1130	431	358	410	707	581	244	238	345	517	888	618	475	1220	315	268	610	491	456	666	977	790	495	309	147	1196	921	569	2002	807	544
ENSG00000073464.9	CLCN4	protein_coding	64	0	3	0	122	103	0	2	2	1	77	0	0	0	0	81	0	0	0	0	81	0	6	0	208	0	80	0	0	9	61	0	0	0	0	75	1	2	0	0	40	0	0	0	0	0	0
ENSG00000073536.15	NLE1	protein_coding	49	38	27	286	78	130	21	44	106	54	46	35	10	34	117	91	162	17	30	257	204	57	22	107	205	34	39	135	35	110	72	45	86	10	64	35	40	79	53	143	20	45	18	1	76	206	127
ENSG00000073578.14	SDHA	protein_coding	1005	515	378	7132	2075	1181	817	660	1703	2613	943	680	456	822	3094	1711	1473	521	934	4317	2098	765	563	3168	1097	734	798	4453	1265	1911	766	1253	1982	863	1917	1143	2619	3508	2616	1270	252	1343	972	1181	1527	4195	3779
ENSG00000073584.16	SMARCE1	protein_coding	2599	1065	1180	8654	4749	3611	1796	2200	4593	3211	4055	2916	1846	2827	3830	2394	3351	2484	4342	4798	4087	1464	2370	5787	4045	977	2465	6000	5477	1208	2386	1973	3720	1973	5991	6378	3041	4543	3962	2425	852	1737	2672	6431	2915	5680	5183
ENSG00000073598.5	FNDC8	protein_coding	4	3	0	11	13	0	1	3	2	22	0	8	5	9	13	6	2	1	0	3	1	1	3	0	4	3	5	0	1	0	1	0	0	0	5	3	0	8	2	0	1	2	13	0	0	2	6
ENSG00000073605.16	GSDMB	protein_coding	161	42	111	896	428	162	46	32	93	140	203	56	144	166	638	215	31	111	159	154	53	73	51	58	41	38	159	128	112	161	123	232	76	164	83	94	231	273	209	135	33	76	164	64	168	308	306
ENSG00000073614.9	KDM5A	protein_coding	3306	1726	1154	9759	6795	3525	1984	2083	4140	6926	3162	2617	1254	2936	5120	3278	4063	1649	2876	4514	5296	2346	2233	4049	4666	1847	2550	4516	4361	4215	2638	5049	3208	2962	6489	2904	4364	5134	4640	2659	948	4967	3088	2377	4118	5408	4544
ENSG00000073670.11	ADAM11	protein_coding	0	0	0	0	0	14	0	1	2	0	0	0	0	2	2	4	0	0	0	2	0	2	5	0	0	0	0	0	4	1	0	0	0	0	0	0	2	0	0	0	0	0	2	0	0	0	2
ENSG00000073711.8	PPP2R3A	protein_coding	49	58	87	264	172	91	81	74	51	185	95	201	44	216	89	26	80	65	47	115	36	60	32	59	111	29	64	45	50	117	14	28	40	60	106	68	164	44	74	40	41	148	110	70	624	255	236
ENSG00000073712.11	FERMT2	protein_coding	1	126	2	49	10	3	263	2	11	458	7	425	15	15	8	8	527	6	1	0	4	77	9	23	0	235	10	35	18	276	0	0	38	1	0	4	111	29	2	0	2	160	22	0	291	26	2
ENSG00000073734.8	ABCB11	protein_coding	0	0	0	0	0	3	2	0	0	0	0	0	0	0	0	0	0	0	0	0	0	0	0	0	0	0	0	0	0	2	2	0	0	0	0	0	0	0	0	0	0	0	0	0	0	0	0
ENSG00000073737.14	DHRS9	protein_coding	12	0	2	2	12	88	12	0	1	3	72	6	0	0	0	3	105	0	1	0	64	18	5	0	55	4	0	0	0	58	10	0	0	0	0	25	540	0	0	0	17	4	0	0	162	0	0
ENSG00000073754.5	CD5L	protein_coding	0	0	1	0	7	14	0	0	0	0	1	1	0	0	0	0	0	0	0	0	0	0	0	0	0	0	0	0	0	3	15	0	0	0	0	0	0	0	0	0	0	0	0	0	0	0	0
ENSG00000073756.9	PTGS2	protein_coding	4	5	0	1	21	0	9	6	0	7	4	4	0	0	0	3	15	0	0	0	44	17	0	0	111	9	7	0	0	81	25	0	0	0	0	44	1337	0	0	0	20	6	0	0	297	0	0
ENSG00000073792.13	IGF2BP2	protein_coding	1	3	3	12	2	0	6	2	1	0	0	1	0	0	0	0	7	0	0	4	0	2	0	2	1	1	1	1	0	15	7	0	0	0	0	0	122	0	0	0	2	5	0	0	31	0	1
ENSG00000073803.11	MAP3K13	protein_coding	1383	366	1485	1551	1708	1890	885	2073	3305	2145	2534	3090	2381	3058	1983	1249	3857	2100	3843	3646	2036	1173	1655	2278	1996	1961	1117	3533	5965	334	1091	756	2212	1234	3509	2028	1741	2716	2325	1547	317	887	918	4551	2181	2774	2586
ENSG00000073849.12	ST6GAL1	protein_coding	7217	117	353	1215	8357	6201	206	446	1272	344	5244	258	300	429	1000	3482	634	753	792	1059	10240	230	403	790	7830	222	3700	951	566	372	4968	791	731	390	1258	5815	860	917	643	1147	2351	295	590	1279	829	930	988
ENSG00000073861.2	TBX21	protein_coding	41	86	24	451	42	34	149	38	90	460	19	203	25	82	32	37	159	55	156	154	143	168	47	273	114	111	9	64	245	597	83	209	141	211	629	7	984	121	404	58	7	242	18	321	488	8	144
ENSG00000073905.8	VDAC1P1	processed_pseudogene	25	8	9	64	32	32	12	3	40	51	11	7	2	12	21	21	36	11	10	69	58	9	18	65	8	21	10	64	38	3	8	7	53	16	40	27	0	49	25	15	0	1	5	9	18	61	43
ENSG00000073910.17	FRY	protein_coding	59	43	150	61	154	55	57	111	45	259	73	281	107	10	162	132	97	110	55	28	152	88	141	15	463	10	58	86	207	129	129	0	113	26	198	138	344	123	164	72	58	185	373	57	320	84	45
ENSG00000073921.15	PICALM	protein_coding	1925	2850	1295	8012	3812	2282	3113	1774	3005	4699	2542	4322	1108	2364	2200	1587	5447	2417	3794	1739	2199	1911	2365	3634	2209	1089	1938	1926	3749	1828	1760	4962	2634	4298	4738	3099	5144	2598	3520	1983	827	3303	2785	3096	4470	2786	2339
ENSG00000073969.16	NSF	protein_coding	1750	405	406	3522	2144	1867	564	391	1530	1206	2550	769	500	1127	996	1596	1443	722	1097	1485	1531	304	495	1230	1206	278	1065	1639	1026	410	677	236	1100	850	1511	2840	1136	2006	1778	574	271	363	496	517	950	1704	1397
ENSG00000074047.18	GLI2	protein_coding	1	0	0	0	0	3	0	0	2	0	0	0	0	0	0	3	0	0	1	2	0	0	0	0	0	0	0	0	1	0	0	0	0	0	0	1	0	0	0	0	0	0	2	0	0	0	0
ENSG00000074054.15	CLASP1	protein_coding	356	588	444	2749	1144	443	690	549	937	2006	518	1190	204	946	842	418	1340	270	652	755	680	720	440	659	408	412	434	514	773	1325	286	1175	1019	1580	974	524	1479	1049	1870	564	166	1494	786	787	1696	1064	1171
ENSG00000074071.11	MRPS34	protein_coding	379	56	202	973	581	1022	169	256	564	249	705	181	204	309	578	502	553	231	539	1501	1189	205	179	1392	388	150	220	1331	655	288	312	872	868	127	1053	348	147	949	613	609	189	93	67	28	253	1160	1064
ENSG00000074181.6	NOTCH3	protein_coding	1	0	2	0	6	0	0	0	1	0	3	1	0	0	0	1	0	0	0	0	1	0	0	0	0	0	0	0	0	0	0	0	2	0	0	0	25	0	0	0	0	1	0	0	5	0	0
ENSG00000074201.6	CLNS1A	protein_coding	2246	750	2648	7513	2645	4862	1304	2563	5291	2204	4241	2024	2534	2970	3294	2467	3748	4377	5469	6849	3565	960	3083	6203	2222	961	977	7454	6672	437	1354	435	3511	1130	8790	2861	1374	4974	2674	4027	471	718	965	3359	2242	6834	5660
ENSG00000074211.11	PPP2R2C	protein_coding	0	0	0	0	0	2	2	0	0	0	0	0	0	0	0	0	0	0	0	0	0	0	0	0	0	0	0	0	0	0	0	0	1	0	0	0	0	0	0	0	0	0	0	0	0	0	0
ENSG00000074219.11	TEAD2	protein_coding	7	0	0	0	18	44	0	0	3	2	25	0	0	0	3	7	0	0	0	0	20	0	0	0	50	0	14	0	0	0	7	0	0	0	0	25	0	0	0	0	2	2	3	0	0	0	0
ENSG00000074266.15	EED	protein_coding	3305	1511	3526	12292	6310	6549	2873	4661	6916	4848	8783	6227	4906	7738	7615	3324	4585	5955	8312	6490	4911	1405	4946	6556	1027	1240	2119	6447	10800	673	1317	744	4565	2924	7682	6595	2035	6438	5640	3364	486	1297	2526	3619	3216	7239	5005
ENSG00000074276.8	CDHR2	protein_coding	0	1	2	11	7	0	1	1	4	0	0	0	1	16	4	0	13	0	11	3	2	0	0	0	0	1	3	0	0	10	0	0	2	0	0	1	4	0	6	0	1	0	0	0	0	0	1
ENSG00000074317.8	SNCB	protein_coding	0	0	0	0	2	0	0	0	0	0	0	0	1	0	0	0	0	0	0	0	0	0	0	0	0	0	0	0	0	0	0	0	0	0	0	1	0	0	0	0	0	0	0	0	0	0	0
ENSG00000074319.10	TSG101	protein_coding	5796	2091	2461	15181	9347	9920	3551	3450	7905	5490	7681	4044	2365	4730	6115	4208	6930	4143	6537	9308	9202	1719	4223	8890	1987	2023	3377	9186	9407	679	1575	633	4695	2137	7923	9506	1816	7497	5988	3626	587	957	2162	1433	4574	9521	8436
ENSG00000074356.14	C17orf85	protein_coding	769	745	389	4445	2375	1472	1129	556	1732	3567	1061	946	542	1213	1769	591	1987	588	1204	2600	2550	991	694	2226	1115	1034	876	1661	1367	1188	788	908	1643	1479	2181	890	1767	1886	1877	653	269	1240	1078	740	1908	1756	1796
ENSG00000074370.15	ATP2A3	protein_coding	901	164	37	625	1360	771	148	64	206	913	366	281	59	114	283	456	499	59	130	412	2100	568	79	343	2733	225	820	309	222	4625	1451	507	394	288	613	709	1928	309	383	301	402	879	139	101	1098	365	434
ENSG00000074410.11	CA12	protein_coding	32	0	1	4	22	3	1	1	4	7	8	0	12	0	2	3	0	11	1	11	4	0	6	9	8	3	0	11	15	0	6	0	2	0	0	1	31	1	0	0	0	0	5	0	24	12	6
ENSG00000074416.11	MGLL	protein_coding	45	0	1	15	85	44	16	5	8	2	99	3	0	0	5	39	29	0	0	7	209	0	1	13	11	1	19	6	2	1	133	0	0	1	0	82	39	2	2	0	61	11	4	0	20	10	1
ENSG00000074527.9	NTN4	protein_coding	0	694	60	79	0	0	985	98	0	2626	0	2864	191	121	39	0	2449	224	83	25	1	664	221	38	0	908	7	443	596	1220	4	0	285	81	83	2	1857	657	187	347	0	1055	137	133	2879	179	28
ENSG00000074582.10	BCS1L	protein_coding	328	94	67	853	477	479	111	75	355	330	397	174	68	173	502	500	291	75	172	433	624	131	79	403	222	153	304	382	127	297	229	444	278	179	258	200	204	323	270	180	72	157	120	6	173	426	400
ENSG00000074590.11	NUAK1	protein_coding	0	0	2	72	0	1	0	0	5	0	0	0	0	17	2	0	0	1	50	2	0	0	0	20	0	0	0	3	134	9	0	243	21	11	59	0	18	6	26	14	0	0	0	16	18	0	15
ENSG00000074603.16	DPP8	protein_coding	1731	677	1055	4631	3033	2087	710	1696	2913	2074	2117	2035	1580	3126	3086	1924	2280	2142	2496	3269	2383	1043	1711	2863	2868	723	1699	3017	2857	1047	1704	1354	1635	1692	5473	3246	2477	3367	2930	2768	623	1904	2454	4865	2191	4220	3556
ENSG00000074621.11	SLC24A1	protein_coding	296	124	176	530	943	213	169	259	106	456	592	310	180	442	320	274	30	395	514	75	262	94	67	56	487	44	702	65	142	487	213	85	24	123	278	409	111	120	96	133	89	401	440	366	198	257	210
ENSG00000074657.11	ZNF532	protein_coding	302	57	4	146	682	568	39	9	20	84	439	67	10	10	14	448	122	41	47	13	936	45	24	37	576	19	407	52	63	87	518	76	36	44	0	394	109	5	5	14	116	62	9	60	79	26	5
ENSG00000074660.13	SCARF1	protein_coding	2	0	0	1	4	1	0	0	0	1	1	0	1	0	4	5	0	0	14	14	8	2	0	0	0	0	0	0	0	4	2	0	6	0	0	2	118	0	2	0	0	1	10	0	16	0	0
ENSG00000074695.5	LMAN1	protein_coding	1452	1318	915	6176	3753	2342	1998	1288	3398	4323	2185	3810	962	2247	2379	929	5658	1581	2592	4185	2577	2004	1624	4344	1668	1775	911	3628	2783	1512	2992	1659	2435	1596	5020	2152	2080	3267	2866	2421	1281	1582	1309	6846	3901	3280	2866
ENSG00000074696.10	PTPLAD1	protein_coding	1150	665	872	5121	1746	1669	1218	1447	3490	2604	1628	1659	897	2214	2647	965	3084	1479	1614	5263	1768	1098	1452	5297	840	1089	637	4022	2460	413	726	1791	1859	1400	2516	1554	1069	3057	3128	1546	199	1169	901	2583	1476	4092	3834
ENSG00000074706.11	IPCEF1	protein_coding	7	188	596	1800	46	13	304	739	1379	673	68	634	564	879	1353	13	882	860	709	1657	17	336	432	855	0	152	13	982	539	796	40	706	971	351	1680	55	867	1406	624	1903	4	490	849	511	796	1993	1277
ENSG00000074755.12	ZZEF1	protein_coding	334	322	206	1155	842	329	332	289	467	1144	379	690	241	513	865	274	708	247	458	554	603	545	189	327	305	310	496	356	337	1369	355	1411	597	673	494	390	1603	546	549	339	127	1227	1048	142	1102	672	616
ENSG00000074771.3	NOX3	protein_coding	1	0	0	0	0	0	0	0	0	0	0	0	0	0	0	1	0	0	1	0	0	0	0	0	0	0	0	0	0	0	0	0	0	0	0	0	0	0	0	0	0	0	0	0	0	0	0
ENSG00000074800.11	ENO1	protein_coding	3797	2266	1747	43973	6273	8510	3991	1476	10473	6217	3878	1442	1682	2464	7596	7270	6202	2927	4332	21845	9132	2134	1109	17687	2795	3221	2019	21936	4741	3587	1636	5284	10782	2857	11349	4117	3651	17438	10413	5021	794	3078	1746	266	2790	22581	24348
ENSG00000074803.15	SLC12A1	protein_coding	0	2	4	0	17	1	3	2	0	0	16	0	3	0	1	2	0	0	0	0	2	0	1	1	14	0	1	0	0	14	0	0	0	0	0	15	0	0	0	0	12	7	1	0	0	0	0
ENSG00000074842.5	C19orf10	protein_coding	1158	494	880	2467	4064	2697	912	702	2065	3316	2264	1154	706	1091	1635	843	3783	1114	1195	5297	3896	1737	1279	4935	968	2089	474	4741	2916	404	2429	1381	2832	699	3388	970	1305	3047	2156	1928	1005	384	176	26	2379	3649	2882
ENSG00000074855.8	ANO8	protein_coding	0	1	1	8	0	2	5	1	5	6	1	6	1	3	10	2	2	6	0	9	7	1	1	0	0	1	0	10	0	4	0	0	3	2	0	0	3	1	1	4	0	3	5	0	9	7	7
ENSG00000074935.11	TUBE1	protein_coding	1101	633	1286	6274	2017	1816	944	1581	2226	2032	1879	2462	1559	2499	5097	1459	1868	1734	3361	2851	1117	688	1412	2241	500	556	1392	2824	2878	326	423	768	1025	920	2414	1368	758	2358	1377	1118	143	542	1217	1237	1124	2151	2333
ENSG00000074964.14	ARHGEF10L	protein_coding	9	0	0	0	25	8	0	4	0	1	2	0	0	0	0	2	0	0	0	0	1	0	0	0	16	0	5	0	0	0	10	0	0	0	0	0	99	0	0	0	1	0	0	0	35	0	0
ENSG00000074966.8	TXK	protein_coding	14	267	930	6269	148	41	360	1694	4346	1729	26	1440	929	1655	3694	63	748	1904	2519	5275	45	343	627	2071	56	230	52	1835	1140	222	45	818	959	346	2148	71	663	2721	1406	772	8	544	2868	505	759	6070	7515
ENSG00000075035.7	WSCD2	protein_coding	1	0	1	0	9	1	0	0	0	0	6	0	3	0	0	2	0	0	0	0	6	0	0	0	12	0	1	0	1	0	4	0	0	0	0	6	2	0	0	0	1	0	0	0	0	2	0
ENSG00000075043.15	KCNQ2	protein_coding	1	0	1	15	0	11	0	1	4	0	2	0	0	11	9	1	3	1	10	16	3	0	0	9	0	0	0	4	6	0	5	0	5	0	0	0	0	0	4	12	0	0	0	0	0	19	23
ENSG00000075073.12	TACR2	protein_coding	1	0	0	3	4	6	0	5	4	3	4	0	0	0	6	0	3	4	0	1	17	1	0	7	0	3	0	7	1	0	8	5	3	1	0	0	0	8	4	0	1	2	1	0	0	4	1
ENSG00000075089.7	ACTR6	protein_coding	2295	2012	5620	14614	3940	5238	3494	7196	10179	4154	4887	9895	7355	9851	5562	2363	7415	8938	14404	8600	2988	1722	6464	9186	1177	1481	1790	9911	15142	648	749	1876	6742	2980	11668	5776	1029	7213	5272	5307	367	1239	3377	7082	3466	8578	6813
ENSG00000075131.7	TIPIN	protein_coding	311	194	392	1270	651	702	460	584	1027	578	1225	989	668	1180	619	516	606	799	1364	1094	670	268	646	881	333	290	247	844	1546	121	210	532	657	254	1140	498	120	571	347	593	42	90	153	465	88	1177	841
ENSG00000075142.11	SRI	protein_coding	4463	2313	4555	12553	7001	8628	4216	4375	8363	10078	9697	7898	5985	9230	8419	3505	11608	8191	10434	14236	13286	5218	8579	13634	2606	3898	2240	11782	15932	863	3894	2042	8923	3561	15612	5263	4790	8707	6787	6656	801	1735	1639	3259	7856	9120	7931
ENSG00000075151.17	EIF4G3	protein_coding	857	183	85	1196	1971	847	165	181	365	808	1277	544	149	632	407	1197	250	341	530	331	723	173	231	356	1166	159	733	240	566	390	538	149	274	378	974	850	505	365	666	272	256	600	399	366	517	344	460
ENSG00000075188.6	NUP37	protein_coding	1109	375	1027	4472	1737	1505	664	1380	1641	1022	3205	2076	1459	2842	1818	1845	1099	2388	3201	2676	1396	295	1617	2199	487	363	838	2267	3656	101	617	156	1654	1398	4577	1344	233	2376	1996	1590	183	455	1015	1277	884	2751	2809
ENSG00000075213.8	SEMA3A	protein_coding	0	0	25	12	0	0	3	12	3	0	0	0	0	3	15	0	0	32	39	12	0	0	4	0	0	0	0	2	4	0	0	99	0	0	8	15	53	8	0	0	0	0	0	0	3	34	10
ENSG00000075218.16	GTSE1	protein_coding	7	0	1	2	9	3	1	0	0	1	0	0	3	1	4	2	6	0	0	5	4	1	3	4	5	0	2	0	13	0	12	0	0	4	0	3	0	0	8	0	11	3	0	0	26	9	4
ENSG00000075223.11	SEMA3C	protein_coding	0	0	0	0	0	0	0	0	4	1	11	12	1	2	0	3	18	0	0	0	0	0	0	2	0	0	3	0	0	9	5	0	0	0	0	1	202	0	0	0	3	4	3	1	77	1	0
ENSG00000075234.14	TTC38	protein_coding	26	28	1	171	64	81	42	16	72	133	89	67	12	36	37	39	105	20	71	62	34	16	1	237	18	17	24	48	166	100	70	187	82	63	113	21	95	65	200	23	28	81	22	45	99	45	124
ENSG00000075239.11	ACAT1	protein_coding	1481	645	1006	4793	2741	2576	1098	1148	1947	1711	2923	1186	1381	1916	2293	2038	1636	2090	2615	3007	2127	608	1922	3806	596	543	743	3511	3630	460	1101	359	2165	1075	3213	1685	557	3129	2116	1657	334	674	652	960	1235	2976	2797
ENSG00000075240.14	GRAMD4	protein_coding	77	57	58	113	155	126	64	41	19	204	47	69	135	31	103	75	109	179	64	34	216	65	66	36	96	67	132	115	49	194	117	187	166	69	112	222	277	143	65	150	52	87	52	41	154	80	82
ENSG00000075275.14	CELSR1	protein_coding	138	13	20	37	481	171	34	8	6	62	210	80	22	42	52	219	19	11	15	1	277	20	18	0	224	10	229	6	21	148	193	2	17	17	22	96	47	15	5	17	48	59	11	1	51	5	16
ENSG00000075290.7	WNT8B	protein_coding	0	6	0	5	3	1	0	0	1	15	0	1	1	0	0	0	0	3	4	0	1	0	0	0	0	0	2	0	0	11	0	0	1	0	0	0	0	1	0	0	0	2	4	0	0	0	3
ENSG00000075292.16	ZNF638	protein_coding	5014	1917	3677	16029	9749	5187	2122	5226	6676	5752	5199	5896	3680	6948	9136	4700	3842	5798	8805	7743	5109	2325	4717	6568	2527	1406	5035	6250	5496	1573	1985	1533	6268	6578	7101	6689	2404	9941	5688	3436	648	3479	6266	5685	2648	8524	7258
ENSG00000075303.10	SLC25A40	protein_coding	275	110	164	1260	643	402	163	142	502	258	426	426	310	426	350	275	567	232	532	431	472	153	148	738	280	134	241	754	299	117	238	100	235	188	747	684	354	432	368	326	110	135	296	833	318	470	496
ENSG00000075336.9	TIMM21	protein_coding	1457	345	1101	4383	2717	2379	738	1634	2706	1635	2632	1833	1591	2302	3849	1492	2332	2332	2591	3023	1969	531	1561	2302	1073	546	1170	2389	2590	281	678	402	1736	820	2996	1496	342	2575	1752	1813	350	238	846	1155	973	3310	2958
ENSG00000075340.20	ADD2	protein_coding	123	1	0	40	216	294	1	33	15	0	136	0	1	35	35	117	0	0	1	54	280	0	1	4	87	0	96	18	13	1	181	0	5	0	0	265	27	19	7	0	42	6	9	12	0	30	25
ENSG00000075388.3	FGF4	protein_coding	0	0	0	0	0	0	0	0	0	0	0	0	0	0	0	0	0	0	0	0	0	0	0	0	0	0	0	0	0	0	0	0	0	0	0	0	0	0	0	0	0	0	0	0	0	0	0
ENSG00000075391.14	RASAL2	protein_coding	35	0	0	0	44	49	2	3	4	5	48	11	1	0	0	17	0	0	0	0	12	0	0	0	9	0	7	0	0	10	32	2	0	0	0	19	59	15	0	0	16	2	2	0	0	0	0
ENSG00000075399.10	VPS9D1	protein_coding	41	55	27	165	241	88	44	48	30	294	68	66	39	90	361	78	53	90	140	76	48	88	42	61	32	26	38	31	143	481	45	143	37	87	34	23	352	65	72	26	17	471	108	72	112	67	56
ENSG00000075407.15	ZNF37A	protein_coding	1403	476	527	3570	2442	1394	729	1138	1165	1828	1547	1493	604	1295	2208	1221	1353	1007	1218	1182	1073	657	571	1069	1409	570	1227	1355	754	1491	758	1045	823	1477	1369	1618	1392	2006	1408	733	317	1433	2520	808	1392	2120	1989
ENSG00000075413.15	MARK3	protein_coding	1790	1679	1135	7717	4481	1960	1841	1492	2417	5801	2108	3474	1181	2412	5062	2028	3157	1276	2039	3015	3002	1625	1346	2899	1982	1261	2298	3136	2353	4207	1712	4039	2113	2574	2699	2248	4166	3713	2787	1287	552	4006	3474	990	4463	4291	3400
ENSG00000075415.10	SLC25A3	protein_coding	7019	4666	4239	28125	12351	11281	8280	5494	16163	16529	8685	6838	4730	7137	11669	5987	15860	6088	9109	24167	18544	6972	6426	19988	9404	6468	4463	23649	16836	7476	8740	17053	14913	6360	24234	9054	16518	16188	12299	13577	2351	5196	3531	7452	17231	19689	16576
ENSG00000075420.10	FNDC3B	protein_coding	320	552	485	1745	1392	469	865	608	779	1690	650	1442	465	609	743	181	786	387	767	665	588	647	848	886	640	746	324	1085	1096	597	1313	1098	677	355	1166	550	3406	662	609	560	469	691	683	1760	2241	822	570
ENSG00000075426.9	FOSL2	protein_coding	333	952	592	2410	456	345	1310	591	1069	4444	199	2476	525	702	1260	243	4343	526	808	1677	977	1925	976	2000	480	1974	604	3343	2798	6116	634	7637	2551	1359	2911	283	10939	2003	1930	1675	173	2325	739	2707	8332	1695	960
ENSG00000075429.6	CACNG5	protein_coding	0	0	0	0	0	0	0	0	0	0	0	0	0	0	0	0	0	0	0	0	0	0	0	0	0	0	0	0	0	0	0	0	0	0	0	0	0	0	0	0	0	0	0	0	0	0	0
ENSG00000075461.5	CACNG4	protein_coding	0	0	0	0	1	0	0	0	0	9	2	0	0	0	0	0	0	0	1	0	0	1	0	0	0	0	0	0	0	0	0	0	0	2	0	0	0	1	0	0	0	0	1	0	1	0	0
ENSG00000075539.11	FRYL	protein_coding	2314	2076	2909	8515	5733	2801	2472	3410	3311	5701	4253	5537	2973	5249	5216	2761	4045	3936	5342	2473	2155	2123	3469	2242	3947	1146	2632	2313	5165	4466	1460	6044	2641	4908	6556	2832	5150	4309	4137	3963	659	4543	4969	6952	4857	3872	3356
ENSG00000075568.14	TMEM131	protein_coding	1046	436	344	1755	2314	1299	554	620	947	1104	1384	1321	303	920	620	732	1091	445	947	841	1889	473	327	647	1739	374	825	598	728	847	1263	1236	774	739	1130	1601	1316	1071	747	886	483	699	1071	2463	1557	848	814
ENSG00000075618.15	FSCN1	protein_coding	7	2	1	13	5	13	5	2	4	22	2	7	0	2	0	3	1	0	0	2	5	3	1	9	0	8	2	4	3	12	1	34	6	1	0	1	19	2	1	1	0	0	1	0	13	5	1
ENSG00000075624.11	ACTB	protein_coding	30095	4167	4000	71832	28423	33360	6452	3668	28138	20194	12231	4642	4294	5438	18175	24394	24493	6495	7073	86840	85426	8735	4140	58994	37349	21604	10579	91761	16755	20654	26916	24681	42138	7417	30209	30165	68481	52029	31285	17824	8747	5446	3434	7583	39543	51998	49679
ENSG00000075643.5	MOCOS	protein_coding	1	0	2	0	3	0	3	0	0	1	0	0	0	10	3	0	0	8	0	0	0	2	3	13	0	0	1	5	0	13	0	0	0	0	0	2	0	0	0	0	0	1	2	0	0	0	0
ENSG00000075651.13	PLD1	protein_coding	3	372	45	120	0	4	546	26	1	1081	0	1703	24	28	16	2	1262	55	59	12	1	460	24	11	0	228	0	11	68	869	1	1	28	23	40	13	744	55	32	24	0	803	14	0	1341	117	18
ENSG00000075673.9	ATP12A	protein_coding	0	0	4	0	0	0	0	0	0	0	0	0	0	0	0	0	0	0	0	0	0	0	0	0	0	0	0	4	0	0	0	0	0	0	0	0	0	0	0	0	0	0	0	0	0	1	0
ENSG00000075702.14	WDR62	protein_coding	4	2	1	20	12	1	0	5	6	13	2	4	5	5	12	3	5	0	5	0	4	0	0	4	0	0	3	0	0	65	3	0	5	6	0	8	8	11	2	0	0	18	6	0	8	13	5
ENSG00000075711.18	DLG1	protein_coding	1142	583	661	3635	2533	1143	687	1368	1160	1752	1692	2156	992	1524	2045	1187	1331	1342	1491	963	1192	420	747	898	1206	352	1080	964	1732	1050	868	722	874	1130	1361	1665	1035	1964	1242	1062	336	1017	2099	2230	1439	2025	1516
ENSG00000075785.10	RAB7A	protein_coding	4958	1890	1877	15666	6816	7846	3504	2343	8004	6685	4418	3025	2128	3760	6854	3305	5764	2528	3914	16282	11963	1934	2532	13985	4919	3326	2321	15727	6320	1782	2488	2663	7848	2166	8713	5164	4003	9843	6669	4741	978	1679	1514	4321	4253	12237	10490
ENSG00000075790.8	BCAP29	protein_coding	2239	683	1089	2262	2658	3505	1440	1422	3407	2462	2733	2922	1010	2329	1224	951	5719	1598	3037	3019	3401	1720	2140	4339	1742	1434	933	3883	4279	448	878	617	3470	1818	4078	4383	1309	3257	2767	1383	440	535	644	2542	2142	3352	2742
ENSG00000075826.14	SEC31B	protein_coding	86	88	51	434	259	138	63	59	86	239	107	137	120	159	340	139	29	102	113	65	42	77	42	102	53	26	128	68	64	355	111	232	75	83	94	38	456	182	109	27	35	263	288	0	293	208	217
ENSG00000075856.9	SART3	protein_coding	1370	572	416	5644	2316	1048	748	651	1755	1900	1080	839	592	973	2219	1315	1450	703	885	2303	2188	500	551	2011	1023	539	964	2214	982	693	648	1257	1560	908	1955	1217	1405	2161	1785	847	199	1427	1327	609	1384	2576	2177
ENSG00000075884.10	ARHGAP15	protein_coding	7332	1584	10991	18025	19192	11426	4337	15113	16524	10354	7981	5804	9869	12445	20865	3754	5321	11094	11863	20572	6898	1537	10748	8746	989	5191	5688	17841	18252	447	2008	1214	8956	5804	6139	10075	1929	22977	9099	5173	533	1253	8337	3056	4532	21171	14208
ENSG00000075886.10	TUBA3D	protein_coding	0	1	2	0	1	0	1	2	3	2	1	0	0	0	6	2	1	1	0	0	5	3	1	4	0	0	0	2	1	6	0	0	2	2	0	3	3	2	1	0	1	11	1	0	0	3	5
ENSG00000075891.19	PAX2	protein_coding	0	0	0	0	0	5	0	0	0	0	0	0	0	0	0	0	6	0	0	0	0	0	0	0	0	0	0	0	0	0	0	0	0	0	0	0	0	0	0	0	0	0	0	0	0	0	0
ENSG00000075914.10	EXOSC7	protein_coding	1112	378	738	3541	2000	2089	608	1006	1971	1640	2269	600	1683	1890	2095	1146	1741	2284	2865	4118	3514	626	1487	2822	1030	409	641	2720	3025	560	1019	378	1429	579	3573	784	578	1974	1440	1990	209	444	514	664	835	2340	2103
ENSG00000075945.10	KIFAP3	protein_coding	1650	1409	1441	11267	3190	2414	2137	1403	5078	3177	2642	3323	1275	2251	3980	1910	2753	1468	3201	5509	2525	1134	1722	5149	934	1095	1677	5238	3397	979	858	921	2608	2838	3510	4024	1152	5305	3915	1568	272	1558	2252	1724	1905	6200	5803
ENSG00000075975.13	MKRN2	protein_coding	798	248	370	3688	956	821	641	310	1677	1013	725	596	311	766	1323	645	1070	464	717	3131	1243	262	264	2528	316	523	296	3421	947	295	390	511	1292	568	1334	920	418	1723	1293	713	111	230	304	839	649	2669	2128
ENSG00000076003.4	MCM6	protein_coding	931	1167	1421	13507	2317	1779	1660	1362	2910	4622	1207	2607	2266	2434	6595	1707	3215	2936	3636	6962	3344	1475	2385	6791	1871	1168	1320	9664	4676	1543	1494	2969	4694	3193	7816	1092	2053	5778	3681	3710	322	2075	2105	1680	3283	6799	4796
ENSG00000076043.7	REXO2	protein_coding	1153	722	1799	5348	2420	2525	1554	1623	3117	3557	3070	2534	3008	3887	4018	1606	4503	4739	5520	5117	2616	1827	2871	4405	1547	1419	871	4038	6188	641	1040	981	2919	1143	8287	1629	1361	3322	2894	3526	484	909	1413	1908	2840	4107	3757
ENSG00000076053.8	RBM7	protein_coding	2748	1195	2392	5817	2910	5719	2302	3829	7307	3132	3742	3780	2423	3274	3128	1417	5569	3133	4133	4994	2996	1501	2577	4046	2046	1659	1142	5774	6102	548	775	1531	2532	1280	4341	3408	1360	3705	2414	2708	345	671	1039	4108	3082	5736	3382
ENSG00000076067.9	RBMS2	protein_coding	45	30	7	117	83	61	38	3	214	270	63	102	29	115	86	66	525	50	69	158	104	184	39	219	9	63	65	132	84	51	24	265	74	46	12	19	113	44	38	43	20	188	135	65	263	134	193
ENSG00000076108.9	BAZ2A	protein_coding	758	254	98	1216	1261	637	272	113	641	913	590	293	216	319	605	594	721	266	359	768	1542	367	233	688	1212	265	559	659	332	1234	775	785	698	439	537	517	1359	749	817	279	219	992	481	169	563	730	750
ENSG00000076201.12	PTPN23	protein_coding	127	61	25	236	143	166	85	63	123	238	107	140	34	82	98	92	152	16	40	121	272	91	16	120	305	72	82	90	35	754	204	596	105	64	101	82	462	126	102	76	48	227	62	75	312	126	121
ENSG00000076242.12	MLH1	protein_coding	1938	438	508	4447	3250	2133	720	851	2408	1541	2236	1404	891	1300	2084	2498	2176	1449	1612	2761	3088	543	731	2767	1554	442	1772	2856	1591	982	1586	2629	2163	1343	1963	3112	1808	2684	2251	909	293	648	1145	2077	1301	3180	2912
ENSG00000076248.8	UNG	protein_coding	92	66	51	665	161	298	137	81	210	214	92	111	101	137	232	216	377	227	277	584	330	118	60	415	292	103	47	541	214	178	114	53	212	57	372	102	168	330	239	290	29	111	73	298	226	412	461
ENSG00000076258.7	FMO4	protein_coding	96	5	98	235	129	101	34	54	97	45	46	80	55	101	119	82	49	165	56	80	52	19	26	97	0	9	85	199	79	1	7	36	147	51	142	70	10	114	84	32	12	33	77	2	30	155	167
ENSG00000076321.8	KLHL20	protein_coding	436	415	415	2110	1122	421	388	748	856	1683	575	942	644	649	1201	488	795	769	1037	890	782	410	602	884	619	365	588	901	1140	791	427	524	501	659	1076	565	2017	1049	1020	629	151	1352	808	1285	1885	1333	1035
ENSG00000076344.13	RGS11	protein_coding	0	0	0	1	0	0	0	0	0	0	0	0	0	0	0	0	0	2	0	0	0	0	0	0	0	0	0	0	0	0	0	0	0	0	0	0	0	0	0	0	0	0	0	0	0	0	0
ENSG00000076351.10	SLC46A1	protein_coding	11	12	10	18	48	22	9	3	6	53	25	30	4	33	39	28	0	33	14	4	24	8	6	8	10	3	25	8	19	58	27	3	2	25	6	15	51	23	4	7	4	76	35	76	5	9	6
ENSG00000076356.6	PLXNA2	protein_coding	30	30	7	51	30	19	22	3	14	29	32	33	24	13	18	15	105	0	23	7	1	11	12	15	35	31	38	25	3	88	15	0	5	31	44	7	54	9	12	17	20	64	3	26	30	4	8
ENSG00000076382.14	SPAG5	protein_coding	79	112	42	368	270	123	134	83	200	253	90	139	47	143	221	119	211	64	88	246	146	59	63	115	295	79	152	317	132	417	204	809	174	122	178	97	339	234	144	134	64	208	65	276	223	215	136
ENSG00000076513.14	ANKRD13A	protein_coding	3038	647	516	2610	5553	4176	703	779	1167	2131	3422	1680	601	790	1725	3327	3719	996	722	1805	9324	1159	831	1768	5157	954	3061	1619	888	1371	4415	3694	1800	992	2871	4174	3180	2442	1508	1521	1196	1336	1251	3352	2854	2108	1290
ENSG00000076554.13	TPD52	protein_coding	3048	367	183	632	4302	4295	676	317	921	575	2445	921	179	214	190	1418	2323	324	437	349	3202	735	260	971	3636	632	1210	1293	694	227	2269	431	1076	363	254	3991	726	704	462	250	1611	381	73	1015	1545	513	242
ENSG00000076555.13	ACACB	protein_coding	13	15	17	79	63	6	14	24	58	104	16	11	17	13	67	21	9	30	15	23	42	16	33	22	12	14	20	30	34	19	15	1	22	25	39	21	51	26	18	0	0	40	55	0	16	52	53
ENSG00000076604.12	TRAF4	protein_coding	220	25	11	128	301	569	47	21	77	85	111	18	4	23	46	124	69	10	15	92	411	29	15	70	154	80	151	111	15	76	109	32	47	26	13	89	79	76	38	14	13	27	10	0	72	68	69
ENSG00000076641.4	PAG1	protein_coding	1132	893	1654	4320	1703	2156	2120	2927	4013	4256	1637	5231	2368	2988	4315	888	4938	3276	3769	3567	3270	1973	2894	2857	2843	1406	1226	3225	3509	2740	1857	3577	2297	2245	5546	1982	7356	2375	1541	2827	734	4410	4051	9102	6291	4138	2826
ENSG00000076650.4	GPATCH1	protein_coding	250	81	135	1188	539	267	92	144	446	319	253	145	90	277	567	181	268	110	174	611	424	108	213	505	107	135	177	623	309	241	112	381	245	251	425	175	233	600	429	192	29	176	193	278	180	540	463
ENSG00000076662.7	ICAM3	protein_coding	53	10	5	139	58	129	17	3	64	57	20	9	2	2	50	36	60	2	31	223	142	11	3	182	1	73	23	317	38	0	0	38	129	22	19	69	4	179	105	21	8	11	2	0	17	132	119
ENSG00000076685.16	NT5C2	protein_coding	349	94	116	1344	796	575	55	114	879	349	478	192	151	255	453	356	500	103	154	1245	653	62	83	765	75	186	211	1200	227	53	62	160	599	360	470	819	34	949	786	226	61	105	212	72	79	1026	895
ENSG00000076706.12	MCAM	protein_coding	5	31	29	34	3	15	111	27	29	587	26	84	17	14	28	6	398	18	11	39	14	358	34	37	6	223	5	75	6	299	20	117	111	28	7	10	1469	53	9	61	14	628	26	0	1965	71	16
ENSG00000076716.8	GPC4	protein_coding	16	0	0	0	1	1	0	0	1	0	0	0	0	0	0	0	0	0	2	0	0	0	0	0	0	0	2	0	0	2	0	0	0	0	0	2	0	0	0	0	0	0	0	0	0	0	0
ENSG00000076770.12	MBNL3	protein_coding	795	178	160	695	1136	906	191	164	762	497	827	737	149	416	298	394	734	297	574	426	1085	285	265	559	1054	213	417	447	502	185	547	478	501	354	920	1072	447	304	478	233	231	186	209	1003	483	366	451
ENSG00000076826.7	CAMSAP3	protein_coding	2	3	2	12	2	15	2	2	9	0	10	4	4	1	1	1	5	0	1	4	2	4	0	8	4	3	0	5	1	15	7	0	3	0	14	0	42	4	2	3	2	4	1	0	0	1	9
ENSG00000076864.17	RAP1GAP	protein_coding	0	0	2	0	6	1	0	0	0	1	0	0	0	1	0	2	0	1	0	1	2	0	0	0	0	0	3	0	0	0	1	0	1	0	0	0	0	0	0	0	0	0	1	0	2	0	0
ENSG00000076924.9	XAB2	protein_coding	146	58	58	745	70	160	75	71	232	71	39	37	25	51	67	165	138	37	46	135	284	96	40	237	43	61	25	164	35	91	62	72	87	29	70	52	38	145	114	29	7	38	38	1	56	210	170
ENSG00000076928.15	ARHGEF1	protein_coding	373	354	134	2106	643	250	348	181	588	1135	211	426	245	436	790	329	691	324	389	1006	623	526	172	798	263	318	235	796	366	4198	314	1510	859	744	778	289	2152	1154	1063	381	105	1158	526	145	786	944	1315
ENSG00000076944.12	STXBP2	protein_coding	251	64	22	632	242	239	60	51	220	221	92	118	16	70	160	200	380	34	71	397	422	106	49	343	178	146	102	399	71	483	97	184	242	107	222	145	713	342	267	108	46	213	62	28	250	346	383
ENSG00000076984.15	MAP2K7	protein_coding	36	13	9	97	68	44	43	8	46	92	31	35	18	24	56	49	41	40	61	57	116	46	11	48	115	18	40	40	10	274	60	98	59	41	69	28	120	48	36	30	21	157	88	16	62	47	56
ENSG00000077009.11	NMRK2	protein_coding	0	0	0	1	0	0	0	0	0	0	0	0	0	1	0	0	0	1	0	0	0	0	0	0	0	0	0	0	0	0	0	0	0	0	0	0	0	0	0	0	0	0	0	0	0	0	0
ENSG00000077044.7	DGKD	protein_coding	486	120	158	962	1428	600	169	262	396	541	670	415	220	441	670	559	338	262	449	522	1218	260	217	375	1798	204	622	383	599	1293	832	1617	330	248	927	468	1460	349	426	297	246	547	293	382	652	341	423
ENSG00000077063.8	CTTNBP2	protein_coding	0	0	0	0	0	0	0	3	0	0	1	0	0	1	0	0	0	0	0	0	0	0	0	0	0	0	2	0	0	2	1	0	0	0	0	5	3	0	0	0	0	0	0	0	0	0	0
ENSG00000077080.7	ACTL6B	protein_coding	0	0	0	0	0	0	0	0	1	0	0	0	0	0	0	0	0	0	0	0	0	0	0	0	1	0	0	0	0	0	0	0	1	0	0	0	1	0	0	0	0	0	0	0	0	0	0
ENSG00000077092.16	RARB	protein_coding	18	35	55	169	65	16	58	77	53	67	56	22	4	45	32	38	0	0	44	11	18	10	12	7	48	13	54	0	16	105	48	0	6	12	8	68	136	8	11	28	3	121	174	0	74	30	42
ENSG00000077097.11	TOP2B	protein_coding	5073	2776	3337	13548	8627	5094	3994	4749	8380	6912	6336	9397	3000	6511	5979	3420	8281	4225	7894	7434	6454	3129	3658	7742	2781	2035	3566	6367	7015	1815	2334	3299	6274	6567	12692	8450	3777	6271	6720	5266	830	3784	4780	6774	5976	6777	6030
ENSG00000077147.12	TM9SF3	protein_coding	3641	3191	4772	12577	5160	5054	5017	4859	11364	11584	3446	10542	3912	5595	6428	1584	18652	6221	8273	10826	5117	5787	4523	12279	4964	6596	2524	15213	11018	3053	3717	9662	7507	4541	14538	4729	10941	8653	7336	7161	1218	3787	3226	13673	15637	10228	6941
ENSG00000077150.15	NFKB2	protein_coding	1091	207	94	1494	955	914	322	147	635	742	515	243	92	152	449	695	522	123	130	963	1840	299	68	597	800	307	445	819	110	845	408	706	327	104	131	664	742	606	348	110	232	778	349	27	383	573	760
ENSG00000077152.7	UBE2T	protein_coding	311	75	586	1172	367	476	89	747	609	307	789	387	782	1040	954	276	228	1120	1396	1110	634	78	825	715	216	77	137	963	1626	60	200	117	457	132	1539	272	114	609	464	757	60	67	149	456	153	668	729
ENSG00000077157.18	PPP1R12B	protein_coding	143	117	107	575	460	145	235	136	222	614	249	122	130	249	442	201	88	108	99	147	129	181	112	142	209	56	157	94	117	591	56	34	132	275	172	84	148	337	389	111	24	481	341	59	117	257	228
ENSG00000077232.14	DNAJC10	protein_coding	4947	751	969	5542	10070	7277	1107	1494	3104	2382	6434	2417	862	2399	3427	4200	4236	1703	3511	4083	8172	1103	1732	3316	4008	877	5014	3727	2192	786	3804	645	2442	1471	3769	10680	1409	3241	1887	2152	1670	909	1961	3289	2129	3917	3560
ENSG00000077235.15	GTF3C1	protein_coding	204	584	126	1656	358	171	801	101	719	2692	129	784	76	355	564	215	2848	91	277	1185	409	1787	193	1442	360	2302	217	635	904	5689	179	1304	452	307	1292	136	3293	675	1531	195	68	1496	220	161	3058	494	1008
ENSG00000077238.11	IL4R	protein_coding	1488	773	800	3050	2700	931	845	744	984	2916	1400	1034	850	889	3597	1560	1625	983	586	2110	1791	1337	976	1379	3807	1261	2390	2790	1239	4260	1548	6129	2511	943	1812	795	4722	2956	1393	2052	325	3134	2859	673	2886	2511	1285
ENSG00000077254.12	USP33	protein_coding	2557	1585	2263	13963	5437	3017	2375	3209	4875	4855	3676	4221	2456	4622	7783	2826	3551	3485	6482	5212	2901	1404	3178	5407	2069	1520	2903	5764	5292	1742	844	1568	3811	4144	5067	5174	2305	7514	5645	2799	481	2373	5159	3556	2804	7588	6230
ENSG00000077264.12	PAK3	protein_coding	9	23	68	121	8	9	133	35	17	99	2	38	62	33	220	6	76	55	30	68	12	35	112	52	88	172	5	409	53	44	8	44	189	23	24	21	59	348	68	107	0	118	153	1	283	327	32
ENSG00000077274.8	CAPN6	protein_coding	2	0	1	0	0	0	0	0	0	0	0	0	0	0	0	0	0	0	0	0	0	0	0	0	0	0	0	0	0	0	3	0	0	0	0	0	0	0	0	0	0	0	0	0	0	0	0
ENSG00000077279.14	DCX	protein_coding	0	0	1	0	0	0	0	1	0	0	1	0	0	0	0	0	0	0	0	0	0	0	0	0	0	0	1	0	0	13	2	0	0	0	0	0	0	0	0	0	0	0	0	0	3	0	0
ENSG00000077312.6	SNRPA	protein_coding	298	48	46	781	383	752	139	76	432	209	275	233	37	163	193	317	454	44	96	499	495	83	28	527	145	98	111	508	109	198	87	361	327	127	352	239	122	520	417	246	71	47	69	8	219	894	770
ENSG00000077327.13	SPAG6	protein_coding	13	1	2	4	0	0	0	0	1	1	0	13	0	0	0	5	0	0	0	0	1	0	0	21	0	4	49	21	0	0	0	0	0	18	0	18	6	0	1	1	1	0	1	0	0	1	0
ENSG00000077348.6	EXOSC5	protein_coding	275	33	80	661	298	575	62	98	485	136	411	74	117	132	189	348	143	193	309	884	574	62	99	526	191	68	88	611	201	33	189	150	378	38	462	180	29	479	201	335	70	36	42	33	58	820	743
ENSG00000077380.13	DYNC1I2	protein_coding	1568	594	693	4799	2979	1746	937	939	2096	1485	2484	1203	1456	1643	2900	2272	2105	1670	2288	2382	2169	701	1615	2130	1932	426	1077	2685	2114	707	817	923	1547	788	3360	2020	1570	2690	1745	1730	292	719	985	2062	1346	3004	2863
ENSG00000077420.13	APBB1IP	protein_coding	1779	1462	3010	18724	6917	2842	2304	4879	7082	5665	3474	2570	3886	6395	13549	2011	2406	3608	5334	9149	5488	1946	6379	7513	499	1142	1855	6884	5179	894	1207	2137	8254	5148	6670	2492	2201	9389	5558	3823	376	1822	6495	983	2380	10503	8607
ENSG00000077454.13	LRCH4	protein_coding	10	2	1	39	16	5	1	0	14	5	7	1	2	4	7	14	3	0	0	30	25	6	1	15	1	5	2	28	0	0	3	22	13	5	10	17	2	37	17	0	2	6	3	0	0	55	34
ENSG00000077458.10	FAM76B	protein_coding	2429	499	1508	4186	4007	3716	877	2845	2939	1576	3186	2893	2136	2233	3460	1280	2370	3248	2917	2613	2505	702	2111	2415	3129	520	1886	4437	2771	749	1337	4681	2669	1010	3575	3979	1811	3843	2022	2135	823	578	2040	6831	1732	4611	2172
ENSG00000077463.12	SIRT6	protein_coding	64	31	16	265	173	92	22	22	32	80	91	66	44	111	215	146	38	113	82	49	76	39	29	46	64	20	78	74	109	129	27	117	42	40	29	40	86	104	131	29	18	84	69	63	30	104	109
ENSG00000077498.8	TYR	protein_coding	0	0	1	0	0	0	0	0	0	0	0	0	0	0	0	0	0	1	0	1	0	0	0	0	0	0	0	0	0	0	0	0	0	0	0	0	0	0	0	0	0	0	0	0	1	0	0
ENSG00000077514.6	POLD3	protein_coding	816	192	254	1739	1177	775	217	367	821	987	683	514	218	583	971	541	933	388	725	1353	1007	198	456	939	288	237	529	1159	786	287	500	302	561	460	1045	661	521	928	608	569	122	368	502	491	471	1353	946
ENSG00000077522.10	ACTN2	protein_coding	2	0	3	2	2	5	0	1	0	2	3	0	8	0	14	1	0	27	0	6	12	0	4	5	0	0	6	19	0	7	2	3	3	0	0	15	7	14	2	7	1	1	0	0	0	15	9
ENSG00000077549.15	CAPZB	protein_coding	2878	900	915	6957	3936	4956	1964	1110	4285	4671	3033	1067	919	1756	2644	1915	4318	1371	1865	10267	9585	1887	1897	8953	1519	2127	1064	6484	4281	792	1799	1809	5517	1816	6025	2489	2123	5050	4463	2597	677	871	479	342	3541	5477	5360
ENSG00000077585.11	GPR137B	protein_coding	297	141	260	1941	426	1291	188	196	1296	433	382	343	167	628	364	137	1283	212	830	1517	2676	192	349	3036	339	458	183	1221	1462	203	451	711	1109	666	1393	523	746	1148	847	339	83	272	259	2088	1096	1178	1364
ENSG00000077616.8	NAALAD2	protein_coding	92	44	152	234	180	90	118	198	82	131	134	295	76	328	73	48	22	167	197	6	21	16	52	26	62	6	74	21	111	92	42	0	53	56	88	148	156	75	39	73	29	52	150	254	61	53	43
ENSG00000077684.13	JADE1	protein_coding	1128	902	1383	3776	2001	1397	1078	1634	2163	2529	1518	2488	1836	2350	2377	868	2442	2690	2155	2064	1490	1082	1869	1320	1747	630	1104	2004	2091	2028	1129	4003	1706	1043	3128	1204	1984	1702	1256	2060	375	1687	1821	4313	2268	1829	1552
ENSG00000077713.16	SLC25A43	protein_coding	194	30	51	100	304	333	50	8	81	68	204	87	40	56	44	177	158	59	70	100	632	57	38	114	313	65	191	119	134	60	165	0	44	56	58	362	137	102	94	26	78	53	21	28	116	60	53
ENSG00000077721.13	UBE2A	protein_coding	4477	1778	1759	9163	5521	8572	3284	2346	6691	5208	4544	4333	1669	3318	3454	2773	8323	2093	3463	7092	9599	2409	1830	8322	3117	2805	2191	8048	6891	624	2535	5036	4637	2413	6420	7663	3756	6057	5162	2689	1093	994	1125	3653	6105	5749	5412
ENSG00000077782.17	FGFR1	protein_coding	73	199	48	550	124	35	352	52	230	1042	19	298	80	158	170	59	693	86	92	316	360	358	68	358	73	333	89	212	202	1138	102	926	576	217	201	76	1266	374	321	122	21	838	175	332	930	222	325
ENSG00000077800.9	FKBP6	protein_coding	0	0	0	1	1	0	0	0	0	0	1	0	0	0	0	0	0	0	0	1	3	0	0	0	0	0	0	0	0	0	1	0	0	1	0	0	0	0	0	0	0	0	0	0	1	0	1
ENSG00000077935.14	SMC1B	protein_coding	22	25	113	424	120	26	45	198	30	259	63	91	88	216	562	25	57	131	205	43	25	40	167	21	32	8	97	64	181	71	51	99	47	141	62	24	51	94	78	21	10	70	326	195	126	169	92
ENSG00000077942.15	FBLN1	protein_coding	0	0	1	3	0	0	0	0	1	0	0	0	0	1	0	2	0	0	0	0	0	0	0	0	0	0	1	0	0	0	0	0	0	0	0	0	0	0	0	0	0	0	0	0	0	0	0
ENSG00000077943.7	ITGA8	protein_coding	6	0	1	0	9	4	0	1	3	0	0	0	2	0	0	0	0	0	1	0	0	0	2	0	0	0	4	1	0	8	2	0	0	1	0	1	0	0	0	0	3	2	1	3	1	0	0
ENSG00000077984.5	CST7	protein_coding	27	3142	1289	16455	116	237	7178	738	12104	19737	103	12034	620	10573	851	43	40666	1722	14292	16974	1481	15223	3320	33738	152	8586	38	5010	25606	3224	248	4527	6551	9335	38775	209	10780	7471	28635	3337	29	2360	134	1581	21314	2810	13021
ENSG00000078018.17	MAP2	protein_coding	50	2	0	6	82	65	0	1	1	0	53	0	0	0	5	25	0	1	0	0	49	0	0	0	19	0	14	0	0	0	50	0	0	0	0	17	13	0	0	0	0	0	2	0	0	6	1
ENSG00000078043.13	PIAS2	protein_coding	876	376	414	2694	1831	1165	531	593	1748	1091	784	974	554	974	1344	792	924	625	1160	1610	1225	228	546	1591	985	307	828	1251	1331	425	805	1012	893	853	943	1417	1227	1335	1149	439	197	695	1280	564	786	1631	1309
ENSG00000078053.14	AMPH	protein_coding	4	50	23	158	23	0	101	194	128	197	2	187	76	94	79	26	24	85	362	7	0	58	52	23	0	6	2	21	110	157	29	0	15	118	13	4	219	74	116	11	0	264	200	16	59	13	77
ENSG00000078061.10	ARAF	protein_coding	441	88	70	956	388	648	166	86	625	379	88	195	44	75	401	228	920	77	84	1356	1236	158	64	988	424	329	150	1110	133	957	335	696	577	211	357	317	792	885	580	227	130	207	172	276	451	1120	996
ENSG00000078070.9	MCCC1	protein_coding	217	123	157	1708	382	198	160	259	582	418	392	482	230	315	870	740	376	323	360	998	302	146	177	608	146	125	273	769	433	75	195	168	334	191	448	271	340	615	532	201	70	260	414	191	242	758	861
ENSG00000078081.5	LAMP3	protein_coding	62	323	33	646	9	31	808	123	1137	490	52	502	11	203	59	160	2586	209	219	601	111	609	76	1021	187	890	8	618	173	235	59	144	280	160	862	158	274	346	259	248	18	340	14	225	694	782	730
ENSG00000078098.11	FAP	protein_coding	1	0	1	1	11	0	1	1	2	20	0	1	0	0	3	3	0	0	0	0	3	0	1	0	0	0	5	0	1	0	0	0	0	2	0	16	1	6	0	0	0	0	2	0	0	0	0
ENSG00000078114.16	NEBL	protein_coding	0	0	22	30	3	2	0	5	0	0	0	0	4	2	6	0	9	0	1	0	0	0	4	0	0	0	0	17	0	8	2	0	1	0	0	0	16	1	2	16	0	0	5	0	0	50	2
ENSG00000078124.9	ACER3	protein_coding	419	244	221	981	997	730	401	478	674	594	461	865	139	619	450	285	512	146	674	440	495	242	215	407	231	215	403	385	458	155	254	284	309	432	465	794	750	490	654	218	95	410	611	496	797	551	437
ENSG00000078140.11	UBE2K	protein_coding	1914	816	1026	3395	2389	2524	1385	1665	3919	3875	1624	2427	1486	2077	2304	1148	4996	2052	2859	4491	3964	1808	1969	4436	2734	2106	1197	4414	4681	1565	1982	2129	3583	2286	4786	2873	4332	3833	2657	2561	651	1163	1239	3424	4200	3969	3028
ENSG00000078142.9	PIK3C3	protein_coding	2379	1118	1684	9644	4411	2885	1822	2290	4315	3584	3351	3021	2153	3239	3927	1864	2730	2203	3116	4256	1719	744	2192	3346	1223	660	1545	4174	3240	643	742	1168	2490	2359	3214	3032	1809	4737	3280	1934	347	1451	2581	836	2621	4969	4214
ENSG00000078177.11	N4BP2	protein_coding	1134	412	1252	5692	2934	1339	533	971	2254	1213	1087	1259	960	1364	3116	639	1230	840	954	3059	1474	523	1465	2348	1206	418	1359	5303	1593	730	698	1152	3975	1450	2001	1754	655	3849	1584	1831	357	729	2293	1897	1080	4451	2406
ENSG00000078237.5	C12orf5	protein_coding	1720	1175	1441	5776	3048	4338	2331	2634	4876	4441	3482	3674	1691	3893	2940	1140	4110	1839	4595	4943	3625	1384	2723	4894	508	1640	1268	5075	6148	233	450	249	2610	1853	4760	3267	849	3507	3229	1654	230	525	1083	1225	2412	5309	3642
ENSG00000078246.13	TULP3	protein_coding	462	178	144	1889	912	527	310	167	757	1074	436	368	250	556	783	315	632	190	368	1202	744	230	174	869	285	247	376	1140	266	286	156	518	646	394	397	461	496	1028	797	220	117	253	377	64	499	903	1082
ENSG00000078269.11	SYNJ2	protein_coding	934	794	468	1330	1512	959	1276	767	761	2977	566	1796	360	560	1054	230	1564	429	225	1311	1306	1358	687	730	1158	1371	701	1392	1059	1440	744	1281	1015	560	1709	766	2084	920	828	1030	299	1468	798	551	2693	1300	646
ENSG00000078295.13	ADCY2	protein_coding	0	0	4	0	0	0	0	1	1	0	4	0	2	1	0	0	0	1	0	0	0	0	0	1	0	1	0	0	0	3	4	0	0	0	0	1	0	0	0	0	0	0	0	0	0	0	0
ENSG00000078304.17	PPP2R5C	protein_coding	5928	8534	13462	52328	10164	9228	14386	19035	35059	43678	6454	29199	15229	23633	31607	3970	50857	22362	30277	43140	15144	17402	20187	43035	5216	13864	3768	46884	46414	10654	4653	21176	35867	18523	57983	11951	26646	44553	37949	30338	2171	13670	18225	48310	43621	48815	35532
ENSG00000078319.8	PMS2P1	unprocessed_pseudogene	596	56	336	561	849	1462	121	460	943	466	1538	486	502	1004	472	481	648	953	1083	1227	1768	290	401	730	771	228	377	729	1006	118	637	466	493	200	1618	526	169	619	444	681	138	68	72	451	594	756	878
ENSG00000078328.17	RBFOX1	protein_coding	0	0	2	0	0	0	0	0	0	0	0	0	2	0	0	0	0	0	0	2	3	0	0	0	0	0	0	0	0	0	0	0	0	0	0	0	6	0	0	0	0	0	0	0	0	0	0
ENSG00000078369.15	GNB1	protein_coding	1651	691	630	2675	2432	2692	995	822	1845	3449	1096	1389	515	863	1682	900	4244	805	1058	3520	5834	1960	830	3205	6973	1827	999	3706	1869	3477	3321	7183	2890	1110	3742	1667	8002	2346	1829	2152	848	1016	500	2031	4765	2395	1994
ENSG00000078399.13	HOXA9	protein_coding	0	0	0	12	0	0	0	0	0	0	0	0	0	0	0	0	0	0	68	0	5	0	0	2	0	0	0	2	0	0	0	0	0	0	0	0	0	0	8	0	5	4	0	0	0	1	2
ENSG00000078401.6	EDN1	protein_coding	62	0	12	65	119	29	0	12	9	1	48	0	22	11	47	29	0	9	9	21	41	8	10	15	31	0	87	2	0	47	30	0	9	24	24	24	170	15	9	13	20	11	20	0	8	12	38
ENSG00000078403.14	MLLT10	protein_coding	554	326	459	1699	1392	524	534	510	595	1195	607	1012	624	876	1462	391	1388	809	918	739	1014	558	652	790	501	276	483	973	807	510	673	1194	1072	869	1348	697	1082	1319	842	664	181	542	1021	948	1061	1271	871
ENSG00000078487.15	ZCWPW1	protein_coding	239	13	48	200	712	366	20	96	120	66	375	46	98	102	318	562	98	171	143	195	427	13	57	175	376	25	375	175	141	99	226	85	141	53	132	290	121	165	74	117	42	42	170	37	37	131	188
ENSG00000078549.12	ADCYAP1R1	protein_coding	0	0	2	0	0	1	1	1	5	0	0	0	1	2	2	2	0	1	0	0	0	0	4	0	0	0	0	0	0	0	0	0	0	0	0	0	0	0	0	0	0	0	0	0	0	0	0
ENSG00000078579.8	FGF20	protein_coding	0	0	0	0	0	0	0	0	0	11	0	0	0	0	0	0	0	0	0	0	0	0	0	0	0	0	0	0	0	1	0	0	0	0	0	6	0	0	0	0	0	0	0	0	0	5	0
ENSG00000078589.10	P2RY10	protein_coding	6340	639	3788	10601	6223	10288	1602	5538	13107	2890	7178	2676	4443	6193	6566	2550	6932	4764	5293	18037	8971	966	6326	12898	2045	1784	1789	20519	9776	375	2275	1867	12788	3102	10585	6536	1050	14462	8831	5303	663	459	1591	2565	2388	18632	10407
ENSG00000078596.8	ITM2A	protein_coding	969	4517	24380	57450	1219	2035	9102	32032	33063	9484	2011	13638	21373	22643	32263	712	26446	35251	31746	35694	2201	6882	35201	51265	1273	3394	380	60830	41473	2741	1075	11664	40973	14477	60364	1834	7531	41087	14102	37026	280	2419	7214	21853	10867	52734	24026
ENSG00000078618.17	NRD1	protein_coding	3348	1282	1469	12066	7285	3060	1585	1775	3469	3950	4723	2812	1678	3828	5949	5354	3102	2888	4539	4123	3518	1354	2109	3990	2162	903	4288	4813	3496	1279	1817	1209	2468	3278	3702	5455	1983	6813	4755	1575	644	2327	3841	1053	2900	6401	5367
ENSG00000078668.11	VDAC3	protein_coding	5237	3651	8049	30110	9079	9444	5224	8721	14002	13550	11369	10001	9331	14780	16808	6294	9802	12081	17716	26446	10316	4441	13999	24621	2142	4439	2960	21428	29982	1767	3288	2865	12756	7236	23041	7260	3749	17452	11827	9867	714	2442	3581	5624	7539	21129	18040
ENSG00000078674.15	PCM1	protein_coding	4927	3212	3985	20507	12181	7162	4268	5780	9959	10134	7462	9150	3942	10103	9216	4906	7161	5285	8121	10910	9011	3468	5317	8815	4462	2417	4957	6870	7920	3756	3167	5209	7148	8226	12371	7413	5730	10681	9352	5271	896	6321	6875	7241	6320	9158	9016
ENSG00000078687.14	TNRC6C	protein_coding	377	688	628	1969	885	471	585	710	889	2382	310	1485	601	1026	1437	273	1329	975	1427	1059	836	909	792	878	752	468	587	1042	1812	2768	722	3001	973	956	1805	642	2187	922	872	1457	162	2605	1191	2292	2536	945	867
ENSG00000078699.19	CBFA2T2	protein_coding	536	461	466	3219	1297	753	559	477	901	1929	747	935	438	921	2385	816	1483	601	920	922	868	491	438	750	691	492	778	1281	778	1357	383	388	893	529	763	516	1444	1543	1103	427	122	1389	1274	337	1347	1794	1160
ENSG00000078725.10	BRINP1	protein_coding	0	0	0	0	0	0	0	0	0	0	0	0	0	0	0	0	0	0	0	0	0	0	0	0	0	0	0	0	1	0	0	0	0	0	0	0	0	0	0	0	0	0	0	0	0	0	0
ENSG00000078747.10	ITCH	protein_coding	2130	1305	776	6106	3835	2097	1780	1080	2946	4707	2171	2412	871	1991	2323	1308	2812	1112	1373	2741	2855	1405	1096	2516	1048	1064	1461	2026	1850	1381	774	836	1801	1798	1647	2261	1849	2901	2631	846	396	2189	1543	1344	2294	3020	2391
ENSG00000078795.14	PKD2L2	protein_coding	22	11	10	44	93	39	20	10	19	21	55	18	11	26	30	22	19	23	51	10	4	7	11	10	46	8	31	11	24	35	11	7	9	17	18	18	14	30	13	5	4	21	31	6	86	24	26
ENSG00000078804.10	TP53INP2	protein_coding	116	56	53	236	359	163	127	71	183	362	49	104	24	70	164	97	271	35	78	194	479	108	124	141	420	137	88	178	242	315	310	489	195	159	355	104	1508	79	133	158	67	161	38	124	728	99	75
ENSG00000078808.14	SDF4	protein_coding	434	80	54	916	269	263	128	15	626	341	91	51	45	31	226	194	874	45	26	1264	982	173	34	1037	131	511	139	2112	116	337	250	754	1304	151	201	327	348	1395	546	139	138	130	86	22	292	1193	930
ENSG00000078814.13	MYH7B	protein_coding	6	4	2	8	17	3	1	5	4	10	6	0	5	8	7	6	0	0	1	1	0	8	0	0	0	2	4	3	0	21	0	0	0	3	0	4	4	3	2	4	1	14	12	0	3	5	0
ENSG00000078898.6	BPIFB2	protein_coding	0	0	0	0	0	2	0	1	0	0	0	0	0	0	0	0	0	0	0	0	0	0	0	0	0	0	0	0	0	0	0	0	0	0	0	0	0	0	0	0	0	0	0	0	0	0	0
ENSG00000078900.12	TP73	protein_coding	1	0	4	4	4	1	1	0	0	2	8	0	5	2	5	1	0	1	9	0	2	0	0	1	0	1	4	0	0	7	0	0	0	0	0	0	0	5	3	0	0	3	2	0	0	3	0
ENSG00000078902.13	TOLLIP	protein_coding	198	72	80	740	234	445	94	108	364	270	160	154	33	132	278	172	543	95	150	975	1018	249	80	1031	275	245	134	1277	300	243	181	370	674	87	521	194	428	640	338	271	57	109	37	40	312	934	803
ENSG00000078967.10	UBE2D4	protein_coding	474	64	444	650	583	967	171	499	1012	686	597	431	522	633	581	213	1140	522	686	1482	1189	323	507	1092	706	480	204	1283	1208	137	365	799	809	232	1248	297	337	879	683	636	103	110	145	349	507	904	756
ENSG00000079101.14	CLUL1	protein_coding	0	0	0	7	0	0	0	0	2	0	0	0	0	0	6	0	0	0	0	0	0	0	0	0	0	0	0	0	0	0	0	0	0	0	0	0	0	0	0	0	0	1	0	0	2	0	1
ENSG00000079102.14	RUNX1T1	protein_coding	4	0	2	0	0	0	0	1	5	0	0	0	2	3	2	2	0	0	0	0	0	0	0	0	0	1	0	0	0	17	3	0	0	0	0	1	0	0	0	0	0	0	0	0	0	0	0
ENSG00000079112.7	CDH17	protein_coding	0	0	0	2	1	4	0	2	0	0	0	0	5	0	4	2	0	0	0	0	0	0	0	0	0	0	0	0	0	6	0	0	0	0	0	0	0	0	0	0	1	1	7	0	0	0	0
ENSG00000079134.9	THOC1	protein_coding	3947	2013	3398	17381	9147	5678	2874	4979	7237	4967	6965	6215	3636	7723	10262	3617	4068	4015	6684	7132	3587	1583	4755	6207	949	1238	3566	7391	7115	914	1121	992	4984	5507	5908	5765	1044	7544	5855	2884	295	1655	4575	1483	2418	9531	7818
ENSG00000079150.15	FKBP7	protein_coding	66	5	45	106	222	153	33	92	141	39	261	88	63	178	57	114	56	307	294	158	185	14	88	182	88	18	46	142	210	5	51	6	53	26	174	123	23	69	72	36	20	22	15	242	108	147	152
ENSG00000079156.14	OSBPL6	protein_coding	0	1	6	51	7	0	5	3	1	6	2	1	0	1	20	0	0	10	5	6	13	0	0	0	0	1	0	9	0	2	0	0	2	1	0	5	1	32	7	0	0	2	4	0	8	6	1
ENSG00000079215.11	SLC1A3	protein_coding	0	0	0	1	23	18	0	1	0	2	2	6	1	0	0	5	0	0	1	0	0	0	0	0	4	0	0	0	10	0	10	0	2	0	0	1	3	0	0	0	2	4	31	0	14	0	0
ENSG00000079246.13	XRCC5	protein_coding	9039	4196	5055	33700	19903	14340	8025	7272	15065	17020	14764	8534	6819	11247	13415	9341	11352	8238	10433	22342	17301	5262	8638	18923	6661	4881	5779	22354	13309	4010	4822	6223	16509	8235	19287	12207	6984	20354	15326	8600	1414	4309	4600	6218	9817	24230	20019
ENSG00000079257.5	LXN	protein_coding	203	163	1877	1298	550	642	194	1043	755	420	473	629	2214	951	1171	230	980	2602	1126	889	277	104	915	761	131	146	94	1632	1061	53	81	3	960	265	1547	382	229	1275	573	1545	83	136	395	1467	620	2149	753
ENSG00000079263.16	SP140	protein_coding	4651	758	620	3514	8955	4746	1048	595	1273	3102	6079	1270	687	1206	1267	5907	2218	889	1716	1210	5086	1131	1494	3784	3285	851	3722	1692	1969	1159	1650	1334	1216	1861	2355	5464	1693	2655	2470	857	967	1825	1035	399	1333	1938	1372
ENSG00000079277.17	MKNK1	protein_coding	411	408	241	1569	1066	615	543	246	649	2008	592	1023	319	583	963	538	1234	545	567	769	851	683	385	768	829	431	525	834	730	1488	603	1241	505	431	806	437	3450	918	809	411	130	1157	755	128	1989	1026	810
ENSG00000079308.14	TNS1	protein_coding	2	2	3	0	0	9	1	2	0	6	1	0	3	0	0	4	1	2	0	0	8	3	0	0	3	3	4	0	0	6	12	0	0	0	3	1	314	0	0	0	2	4	0	0	27	3	0
ENSG00000079313.9	REXO1	protein_coding	39	4	1	43	7	9	5	2	20	24	1	7	3	2	5	12	11	1	4	21	54	3	0	16	17	17	7	15	1	40	3	19	35	12	0	8	17	25	12	19	3	7	2	0	1	37	40
ENSG00000079332.12	SAR1A	protein_coding	4096	2495	5359	14101	5580	7505	4784	7196	9605	8398	5976	8361	6288	9521	6915	2691	9518	7984	11742	8511	9202	4364	6969	13728	5290	3399	2743	7001	19299	3010	3904	7491	4596	2820	12202	3108	7529	5334	4747	5981	854	2665	1348	9925	10432	5724	5596
ENSG00000079335.15	CDC14A	protein_coding	306	1543	1316	5710	1089	454	2584	1693	1848	6019	699	3367	1174	1713	3878	422	2618	1723	1585	1966	500	1105	1382	1301	560	1080	499	1714	2087	1225	333	1682	1776	1595	2112	800	3020	2711	1572	1309	121	1568	3327	5920	3786	2575	2326
ENSG00000079337.13	RAPGEF3	protein_coding	11	0	1	1	22	2	0	1	1	0	1	0	1	0	1	11	0	0	0	10	5	0	0	10	8	0	6	1	0	0	19	175	1	4	0	2	0	7	0	0	2	0	0	0	0	0	0
ENSG00000079385.19	CEACAM1	protein_coding	27	4	0	14	84	69	7	4	10	25	22	12	0	0	34	53	10	0	1	34	27	1	1	25	0	7	13	39	0	3	36	0	21	0	0	27	60	49	21	12	6	9	5	127	78	142	15
ENSG00000079387.11	SENP1	protein_coding	756	233	375	2367	1215	1225	342	565	1610	943	889	1142	615	745	1541	764	1287	763	979	1686	1221	318	621	1335	649	329	500	1671	1033	327	299	412	692	501	1154	942	795	1729	1111	998	146	305	593	796	533	2320	1814
ENSG00000079393.18	DUSP13	protein_coding	0	0	0	3	0	0	0	0	0	0	0	0	0	0	0	1	0	0	0	0	0	0	0	1	0	0	0	0	0	0	0	0	0	0	0	0	0	0	0	0	0	0	0	0	0	0	0
ENSG00000079432.5	CIC	protein_coding	46	13	12	50	41	39	12	16	35	22	42	35	17	24	40	48	42	36	24	44	67	15	11	23	166	12	23	36	10	140	91	160	31	15	68	28	121	29	25	43	17	28	14	8	35	28	38
ENSG00000079435.7	LIPE	protein_coding	8	3	2	6	8	10	2	1	2	6	9	6	1	0	2	6	14	4	3	1	11	0	3	4	0	3	5	5	1	13	11	0	10	3	7	5	9	5	10	2	0	3	13	13	3	2	14
ENSG00000079459.10	FDFT1	protein_coding	2768	549	682	6235	5427	5174	1328	1478	2878	2163	3374	1157	864	1659	2525	2463	2917	1349	1680	5237	6133	792	1210	4448	2084	1354	1681	8903	3449	615	2047	897	4789	1316	3569	2888	2239	6102	4059	2422	474	693	978	1423	2660	7461	4864
ENSG00000079462.5	PAFAH1B3	protein_coding	112	19	59	276	141	172	59	75	130	141	249	108	120	122	160	64	255	136	125	324	275	69	50	203	51	79	31	313	230	64	128	89	156	38	378	77	61	245	165	137	56	33	24	0	86	360	258
ENSG00000079482.12	OPHN1	protein_coding	1	2	1	0	1	1	1	0	2	0	0	5	0	3	3	0	0	0	1	0	0	0	0	0	0	0	0	0	0	0	1	0	0	1	0	1	25	3	0	1	0	2	9	0	2	2	2
ENSG00000079557.4	AFM	protein_coding	0	0	1	0	0	0	0	0	0	0	0	0	0	0	0	0	0	1	0	0	0	0	0	0	0	0	0	0	1	1	0	0	0	0	0	0	1	0	0	0	0	0	0	0	3	0	0
ENSG00000079616.10	KIF22	protein_coding	268	84	18	2232	349	274	175	74	767	384	152	75	97	158	712	319	337	62	127	1458	547	138	70	1207	87	193	155	990	200	345	113	185	539	209	349	286	357	985	808	243	55	149	144	80	194	1116	1078
ENSG00000079689.11	SCGN	protein_coding	0	0	0	0	0	0	0	0	0	0	0	0	0	0	0	0	0	0	0	1	0	0	0	0	0	0	0	0	0	0	0	0	0	0	0	0	0	0	0	0	0	0	0	0	0	0	0
ENSG00000079691.16	LRRC16A	protein_coding	85	77	87	169	288	13	49	74	65	115	14	39	39	79	140	47	137	75	66	39	3	26	29	10	106	49	65	48	59	139	245	0	59	15	35	57	142	52	27	62	47	37	37	318	20	120	68
ENSG00000079739.13	PGM1	protein_coding	147	60	45	773	195	229	90	58	260	277	67	171	74	163	256	279	409	78	166	628	287	133	89	573	183	116	94	539	99	245	208	207	201	120	465	199	366	490	312	187	71	141	91	278	224	310	326
ENSG00000079785.12	DDX1	protein_coding	4043	1616	2395	15633	7603	4563	2492	3224	6596	5567	5818	3811	4209	5240	9944	5408	4245	4509	6723	10245	5683	1971	5522	10419	2311	1632	3211	10871	8705	1369	1605	1573	6249	4783	7529	6003	1743	9512	6817	4435	404	1916	2963	1775	2511	12282	9863
ENSG00000079805.14	DNM2	protein_coding	245	141	60	826	406	294	180	75	262	581	154	275	75	111	359	276	324	98	119	311	398	234	90	287	360	169	172	396	125	905	346	529	617	275	325	171	1118	401	286	215	100	599	196	26	564	493	525
ENSG00000079819.14	EPB41L2	protein_coding	562	177	122	835	929	604	362	113	287	540	361	289	107	167	345	443	255	75	126	311	702	218	125	185	1032	228	622	511	142	172	220	426	201	111	219	633	297	350	126	196	76	335	182	167	312	424	279
ENSG00000079841.16	RIMS1	protein_coding	1	0	1	0	0	0	0	0	4	0	3	0	0	0	0	4	0	3	1	0	0	0	0	0	0	0	0	0	0	9	0	0	0	0	0	0	0	0	0	0	0	0	1	0	0	0	0
ENSG00000079931.12	MOXD1	protein_coding	51	0	0	12	97	53	0	1	0	0	37	0	0	0	0	190	0	0	0	0	419	0	0	0	56	0	38	0	0	1	64	0	0	0	0	61	0	0	0	0	24	0	0	0	0	0	5
ENSG00000079950.11	STX7	protein_coding	4466	324	429	1960	9083	5148	626	517	848	963	6597	887	728	1128	1064	5043	1308	711	891	822	4186	434	902	1106	6084	242	4528	1175	1204	414	2603	903	647	732	1143	6810	1281	991	1206	558	1377	558	1109	1182	1176	1314	1085
ENSG00000079974.15	RABL2B	protein_coding	343	123	133	898	484	340	102	110	277	475	373	260	194	440	770	416	519	415	356	696	527	273	207	675	635	145	317	729	396	452	327	312	458	173	702	291	704	505	297	463	79	389	335	228	281	664	576
ENSG00000079999.11	KEAP1	protein_coding	88	58	25	592	123	217	85	42	209	291	46	72	27	42	172	136	389	46	77	593	299	144	79	577	154	107	45	586	165	242	82	313	247	80	331	100	288	383	265	133	28	122	49	56	232	374	349
ENSG00000080007.7	DDX43	protein_coding	1	10	3	30	77	110	37	22	46	25	56	6	20	12	37	89	47	10	7	27	77	14	31	83	0	13	105	86	21	2	43	0	95	33	85	123	82	128	260	9	20	48	194	107	118	183	169
ENSG00000080031.7	PTPRH	protein_coding	0	0	0	0	0	1	2	1	0	0	0	0	0	0	0	2	0	0	0	0	0	0	0	0	0	0	0	0	0	0	0	0	0	0	0	1	1	0	0	0	0	0	0	0	0	0	0
ENSG00000080166.13	DCT	protein_coding	16	5	1	22	4	11	0	3	0	0	1	0	0	2	11	1	0	0	0	15	0	0	2	4	0	0	0	0	0	4	0	0	17	0	0	0	0	2	1	13	0	2	6	0	0	2	11
ENSG00000080189.12	SLC35C2	protein_coding	223	36	37	530	305	393	30	82	285	188	191	111	47	79	321	231	245	43	132	590	370	90	34	367	292	76	153	549	95	371	186	312	347	136	278	190	359	400	260	177	81	120	121	39	130	464	520
ENSG00000080200.7	CRYBG3	protein_coding	73	36	47	81	79	28	108	106	41	117	14	105	144	138	44	48	104	105	7	21	42	35	37	43	24	135	27	45	184	103	5	15	96	38	10	120	54	173	31	75	9	115	88	0	54	178	37
ENSG00000080224.15	EPHA6	protein_coding	0	0	0	0	1	0	0	0	0	0	0	0	0	0	0	0	0	0	0	0	0	0	0	0	0	0	0	0	0	2	0	0	0	0	0	0	0	0	0	0	0	0	0	0	0	0	0
ENSG00000080293.7	SCTR	protein_coding	0	0	1	0	0	1	1	0	0	0	0	1	0	1	0	0	0	1	0	0	0	0	0	0	0	0	0	0	0	0	0	0	0	0	0	0	0	0	0	0	0	0	0	0	0	0	0
ENSG00000080298.13	RFX3	protein_coding	1591	1184	1236	6065	5096	1483	1525	998	1574	4410	1514	1497	900	2053	2879	691	1743	1077	1513	2446	2834	845	1590	1698	1180	617	1777	1514	1462	756	951	1714	976	1337	1828	2953	1771	2003	1431	735	334	1788	2368	2353	2198	2086	2077
ENSG00000080345.15	RIF1	protein_coding	3113	1964	3288	14924	6127	2845	2428	4367	5962	5236	3551	4807	3603	5056	6707	2028	5507	3989	5118	5549	4129	2351	3789	4934	2599	1584	2812	7645	4070	2654	1327	3186	6791	3968	7807	4728	2571	8458	4293	4384	967	3581	5595	4229	4252	9592	5790
ENSG00000080371.5	RAB21	protein_coding	4333	2361	2982	8704	5668	6052	4350	4891	11020	6162	4504	7065	3857	5037	4074	1532	9919	5598	7617	6336	5893	3230	3490	7093	8183	2447	2877	7685	8558	2585	2879	5464	3864	1773	7578	4489	6139	3705	3183	4521	1259	2435	2098	13529	6446	5922	4698
ENSG00000080493.11	SLC4A4	protein_coding	0	59	24	177	0	3	86	10	78	184	0	139	19	73	1	0	142	16	74	63	18	96	24	76	0	58	0	6	139	78	0	1	23	148	86	0	148	2	95	0	0	112	1	87	157	1	7
ENSG00000080503.17	SMARCA2	protein_coding	2297	913	1091	4253	4079	2199	1038	1759	1504	2397	2434	2626	1323	2106	3095	1665	1928	1922	2429	1856	2580	1006	1668	2231	3994	765	2525	2686	3141	1483	1217	2727	2265	1858	3665	2568	1908	2074	1836	1985	650	1774	2776	5340	2236	2629	1964
ENSG00000080511.3	RDH8	protein_coding	0	1	1	1	0	0	0	0	0	0	0	0	0	0	0	0	0	0	0	0	0	0	0	0	0	0	0	0	0	0	0	0	0	0	0	0	0	0	0	0	0	0	0	0	0	0	0
ENSG00000080546.11	SESN1	protein_coding	730	696	834	3073	1164	910	1244	1183	1542	1600	797	3431	1017	786	3029	676	4094	1453	1405	2206	702	888	478	946	1008	566	798	1182	1011	659	378	706	806	213	1376	817	1045	1254	435	1255	188	795	1128	1727	2142	1665	1117
ENSG00000080561.11	MID2	protein_coding	0	62	67	239	14	49	69	7	102	162	12	89	36	78	103	9	153	15	131	152	67	75	40	142	0	79	5	350	54	72	20	8	141	36	104	8	123	179	23	137	0	50	11	5	97	106	69
ENSG00000080572.10	PIH1D3	protein_coding	0	0	0	0	0	3	0	1	0	0	0	0	7	0	0	0	24	0	0	0	23	0	0	0	0	0	0	0	0	1	0	0	0	0	0	0	0	0	13	0	0	1	0	0	2	0	1
ENSG00000080573.6	COL5A3	protein_coding	0	57	1	6	0	0	5	1	1	57	0	14	3	0	1	0	52	1	0	1	0	8	0	0	0	0	0	0	0	43	0	0	0	0	0	0	58	1	0	4	0	207	15	0	26	1	0
ENSG00000080603.14	SRCAP	protein_coding	296	183	81	612	409	187	192	110	394	573	197	298	86	166	296	203	547	105	183	426	717	195	62	280	561	190	204	360	151	953	372	1792	321	210	408	148	1039	304	314	249	145	472	212	397	503	431	328
ENSG00000080608.9	KIAA0020	protein_coding	3188	1362	2794	12550	6540	5221	2625	3249	4999	4594	7348	4294	3594	6341	7021	3653	3204	4173	5857	6120	2944	1481	3321	4983	1194	1012	2859	5887	6028	1042	964	1167	3683	2682	6056	3547	1001	5913	4120	2495	312	1390	2594	1982	2223	8551	6428
ENSG00000080618.11	CPB2	protein_coding	2	3	1	22	15	3	3	8	9	12	18	3	11	9	27	5	4	2	0	4	5	5	2	4	8	4	9	10	7	0	0	0	6	3	0	25	2	18	21	0	0	12	8	0	7	25	6
ENSG00000080644.13	CHRNA3	protein_coding	1	2	3	6	3	26	0	13	0	11	26	0	3	0	1	1	0	1	0	0	0	0	0	0	0	0	3	0	0	0	12	0	0	0	0	0	0	0	0	0	0	12	0	0	7	0	0
ENSG00000080709.12	KCNN2	protein_coding	0	0	0	0	0	0	0	1	0	0	0	0	0	0	0	0	0	0	0	0	0	0	1	0	0	0	1	0	0	0	0	0	0	0	0	0	0	0	0	0	0	0	0	0	0	0	0
ENSG00000080802.16	CNOT4	protein_coding	1469	596	966	4266	3287	1897	1157	1390	1959	2466	1892	2124	877	2344	2462	813	1372	1251	1602	1993	2092	854	1373	1104	1377	586	1212	1684	1707	607	642	241	1542	1076	1833	1155	1203	1908	1807	958	276	1072	1179	618	1509	2814	2027
ENSG00000080815.16	PSEN1	protein_coding	2381	609	630	3818	3737	2769	967	926	3043	2684	1514	1162	585	1286	2382	1340	2995	498	694	3307	3550	701	830	3593	1327	1038	1482	3867	1698	937	1291	1016	2911	1268	2180	2768	2865	3123	2348	1222	395	968	765	1053	1837	4347	3369
ENSG00000080819.4	CPOX	protein_coding	106	278	299	892	259	111	252	256	252	572	242	1084	419	417	522	118	922	675	392	243	261	310	358	236	664	85	138	438	634	727	327	328	351	285	634	162	1001	421	319	617	178	384	497	4048	1191	341	261
ENSG00000080822.14	CLDND1	protein_coding	5392	4336	9671	20335	6448	9958	7263	9862	14991	14756	8485	25947	14022	23968	11538	2465	47396	16717	14900	15540	6469	7170	12940	14967	2209	6261	2126	21633	13937	1775	2844	3903	12154	3266	20163	7011	4864	17121	8921	12226	1939	3679	6829	17566	9852	20300	9231
ENSG00000080823.19	MOK	protein_coding	140	263	154	2000	678	181	293	150	400	1897	238	587	256	422	1279	176	315	143	166	1046	659	247	441	699	116	245	370	475	463	244	152	258	308	209	281	304	295	457	320	137	29	383	369	120	417	899	929
ENSG00000080824.16	HSP90AA1	protein_coding	40143	33923	27720	128617	78295	79985	95161	52426	118681	110332	60430	79859	52691	67589	68226	50501	84675	51982	71795	77974	49426	36680	36265	60531	38726	28387	22510	69351	87327	36290	27127	50667	56501	42201	91593	29246	38778	58671	43192	47481	6778	37279	26673	39457	43664	63570	48504
ENSG00000080839.9	RBL1	protein_coding	281	259	550	1932	638	521	352	925	639	659	602	844	520	599	2045	445	406	613	718	753	477	217	899	871	754	158	425	1772	826	622	355	1378	759	510	1136	463	801	1852	817	1016	124	483	1616	1772	703	2209	1045
ENSG00000080845.15	DLGAP4	protein_coding	293	61	61	317	279	499	122	45	187	176	150	105	65	87	109	113	191	73	58	340	847	118	19	285	462	137	86	352	85	313	316	507	267	60	217	145	432	281	197	172	84	170	30	6	244	300	197
ENSG00000080854.12	IGSF9B	protein_coding	0	67	19	230	0	0	83	55	29	83	1	89	54	46	92	0	72	46	36	53	0	30	17	31	0	30	2	92	24	348	0	496	159	120	101	0	410	149	87	130	0	84	92	164	157	144	73
ENSG00000080910.9	CFHR2	protein_coding	0	0	0	0	0	0	0	0	0	0	0	0	0	0	0	0	0	0	0	0	0	0	0	0	0	0	0	0	0	0	0	0	0	0	0	0	0	0	0	0	0	0	0	0	0	0	0
ENSG00000080947.12	CROCCP3	transcribed_unprocessed_pseudogene	32	14	10	85	67	21	4	27	6	44	68	66	12	45	56	37	1	32	69	18	24	13	17	2	4	13	47	12	51	5	23	19	9	31	2	42	19	38	33	27	13	59	49	3	20	60	48
ENSG00000080986.10	NDC80	protein_coding	261	70	241	1059	287	374	83	647	485	124	715	299	492	562	592	468	840	475	727	620	173	117	489	712	49	52	172	1030	766	193	182	310	705	323	731	435	366	2344	1114	732	105	40	443	240	272	1924	970
ENSG00000081014.8	AP4E1	protein_coding	198	98	220	1004	652	325	213	327	809	372	247	228	153	424	480	209	948	203	369	469	334	231	182	696	454	179	242	505	437	203	200	653	330	516	934	728	415	508	488	354	84	256	353	553	254	706	585
ENSG00000081019.11	RSBN1	protein_coding	1899	1647	2000	7030	3868	2558	2096	2508	3580	4125	2622	4606	2391	3231	3551	1151	3986	3745	3578	3794	2472	1524	1737	2818	2856	1232	2529	5083	3572	1253	1983	2993	3273	1429	6252	2447	2433	2999	2094	4356	833	1917	2241	10096	5188	3674	2362
ENSG00000081026.16	MAGI3	protein_coding	49	126	183	405	276	66	82	141	157	287	78	278	88	136	209	41	230	150	60	135	17	27	91	62	289	64	75	301	50	236	8	221	182	45	263	43	157	307	114	579	17	109	265	35	237	344	60
ENSG00000081041.8	CXCL2	protein_coding	109	24	3	22	95	39	47	10	10	190	91	725	0	0	18	17	709	0	7	3	222	78	0	0	617	119	76	14	0	609	114	0	1	6	0	676	12586	0	0	0	133	167	0	0	2627	5	0
ENSG00000081051.5	AFP	protein_coding	0	0	0	0	3	1	0	0	0	0	0	0	1	0	0	0	0	1	0	0	0	0	0	0	0	0	0	0	2	0	0	0	0	0	0	0	0	0	0	0	0	0	0	0	0	0	0
ENSG00000081052.11	COL4A4	protein_coding	243	17	12	16	836	139	4	5	51	18	414	4	4	33	25	258	8	7	23	0	309	10	5	0	131	0	277	0	0	4	240	0	1	9	0	373	9	5	6	9	157	17	45	0	41	19	11
ENSG00000081059.17	TCF7	protein_coding	121	839	708	3764	242	191	854	911	2652	2770	116	1064	1254	1546	2006	95	2572	2084	2413	4287	716	1957	669	2175	513	1124	58	2347	1256	4375	202	4824	1632	721	3637	73	4441	1874	1049	2942	106	3989	2967	2761	2507	2744	2936
ENSG00000081087.12	OSTM1	protein_coding	707	473	922	2308	1333	1307	491	846	2009	1279	951	1598	1028	1387	1535	543	3450	929	1902	2949	1975	887	1005	2800	1408	623	616	4409	2091	1504	1246	2788	1716	840	3832	1437	2183	1767	1263	1746	530	819	1213	7441	2933	1818	1621
ENSG00000081138.11	CDH7	protein_coding	0	0	3	0	0	1	0	0	0	0	0	11	0	1	0	0	0	1	0	0	0	0	1	0	0	0	0	0	1	15	5	0	0	0	1	0	17	0	0	0	1	0	2	0	0	0	0
ENSG00000081148.11	IMPG2	protein_coding	18	14	10	34	78	20	8	1	3	73	15	12	22	11	34	12	2	9	17	1	6	21	19	3	2	2	9	3	25	15	3	0	2	14	0	8	46	19	0	0	5	24	40	4	2	6	4
ENSG00000081154.9	PCNP	protein_coding	6121	1940	5499	10648	6843	10548	3638	7092	16324	7962	6362	8815	6608	7692	6228	2093	22584	9276	11880	16577	10055	4825	7828	17163	7532	5608	2360	22221	15396	2328	3780	5785	14660	4331	15641	10576	5829	13413	8657	7982	1756	1488	2182	17530	12805	13867	9710
ENSG00000081177.16	EXD2	protein_coding	31	38	89	316	137	103	49	69	180	155	111	129	112	221	208	91	232	102	126	200	94	81	75	147	175	36	64	261	143	75	124	23	158	55	226	99	289	185	64	88	39	90	145	389	181	257	238
ENSG00000081181.5	ARG2	protein_coding	82	43	199	791	230	170	112	390	620	182	64	123	174	161	564	71	229	211	252	756	116	42	148	284	25	80	57	1102	403	128	36	167	248	91	575	64	36	190	160	409	17	87	94	108	167	563	396
ENSG00000081189.11	MEF2C	protein_coding	6233	0	3	2	11122	9148	22	0	8	8	12614	22	0	7	0	6794	17	0	0	0	8104	9	0	0	11310	2	5347	17	0	114	5880	0	2	0	0	9083	1209	0	0	0	2501	2	0	0	173	0	21
ENSG00000081237.16	PTPRC	protein_coding	12505	24529	21819	244795	28679	18615	39965	24613	95485	65810	12885	49020	29169	46912	50849	8536	79039	34535	52544	112765	25630	18425	28673	120486	11034	24236	5303	98797	52851	19661	7837	17907	81877	57086	88156	24610	45436	113407	103643	37625	2414	24071	22146	119366	47790	84022	73167
ENSG00000081248.8	CACNA1S	protein_coding	2	0	0	0	0	1	1	2	0	0	0	0	0	0	0	1	0	0	0	0	4	0	0	0	0	0	0	0	0	0	0	0	0	0	0	0	0	0	0	0	0	0	0	0	0	0	0
ENSG00000081277.9	PKP1	protein_coding	0	0	0	0	0	0	0	1	1	0	0	0	0	0	0	0	0	0	4	0	0	0	0	0	0	0	0	0	0	0	0	0	0	0	0	0	0	0	0	0	0	0	0	0	0	0	0
ENSG00000081307.10	UBA5	protein_coding	1230	934	847	5882	2680	1257	1074	990	2525	2738	1437	2660	926	1745	2853	1213	2973	1045	2588	3690	1931	839	1101	4032	598	828	1097	4271	2400	995	1108	578	2046	1680	2807	2171	844	2967	1770	1758	444	1077	1842	3906	1869	3347	3075
ENSG00000081320.8	STK17B	protein_coding	4525	2710	6189	27529	9609	10467	5269	9152	21138	9637	5333	7809	6731	9109	16819	2553	12874	7469	10711	20382	9330	4327	6100	15271	4853	5769	4414	25874	17639	3245	3068	7372	11485	4803	16275	6659	7434	11702	9102	8760	1455	3105	4413	14765	10116	15748	11210
ENSG00000081377.14	CDC14B	protein_coding	170	38	76	368	156	196	77	73	249	146	249	204	92	251	220	94	312	21	444	194	327	70	189	443	24	71	82	469	611	88	249	258	286	140	419	256	222	242	354	141	43	80	159	526	178	292	296
ENSG00000081386.10	ZNF510	protein_coding	294	230	224	1078	341	456	265	337	528	633	215	505	213	649	456	303	960	620	576	847	233	221	267	742	126	208	218	632	746	236	113	210	423	405	673	345	266	932	527	546	61	346	335	373	274	1127	870
ENSG00000081479.10	LRP2	protein_coding	2	1	4	5	0	3	2	3	1	0	0	2	1	0	0	0	2	0	0	0	18	1	0	0	0	1	0	0	0	14	0	0	0	5	2	6	0	0	0	0	0	1	0	0	1	0	0
ENSG00000081665.11	ZNF506	protein_coding	1198	545	863	5058	1491	2208	1232	1681	4510	1247	1469	1770	1013	1819	1902	667	2721	1318	1835	3412	1907	481	1578	3855	1376	588	771	5911	3269	528	464	484	2383	957	3894	2199	600	3515	2070	1843	238	788	1697	1804	1096	3623	2663
ENSG00000081692.10	JMJD4	protein_coding	57	21	14	116	68	67	16	22	46	71	72	31	20	11	62	61	69	26	79	93	75	47	9	84	129	26	55	79	43	238	53	76	80	12	105	27	61	69	62	74	18	82	50	14	37	66	105
ENSG00000081721.9	DUSP12	protein_coding	1175	401	1352	3971	2168	2819	814	1805	3758	1941	2314	1922	1685	2514	3529	1508	3915	2329	2994	4940	3356	1134	2091	4800	1000	1168	1057	5224	5189	520	700	1138	2366	934	4333	2151	1008	3705	2322	1952	297	467	726	2650	1696	4223	3592
ENSG00000081760.14	AACS	protein_coding	30	79	32	255	105	32	87	17	67	227	68	142	42	45	138	64	158	56	61	213	97	45	29	88	201	68	68	91	78	297	128	352	42	79	138	41	264	131	110	64	40	136	80	19	227	127	87
ENSG00000081791.6	KIAA0141	protein_coding	368	130	94	1034	700	338	171	200	371	497	294	402	148	246	672	483	422	200	271	559	714	197	211	472	609	181	308	427	262	619	257	667	297	232	669	283	965	564	385	288	141	376	395	604	621	520	459
ENSG00000081800.6	SLC13A1	protein_coding	1	0	0	0	0	0	0	2	0	0	6	2	0	1	0	0	0	0	0	0	0	0	2	0	0	0	0	0	0	2	1	0	0	0	0	0	0	0	0	0	0	0	0	0	0	0	0
ENSG00000081803.13	CADPS2	protein_coding	1	0	1	0	3	0	0	0	0	1	1	0	7	2	0	0	0	3	0	2	1	0	0	0	0	0	0	0	0	7	2	0	0	0	0	0	2	0	0	0	0	1	0	0	0	0	0
ENSG00000081818.3	PCDHB4	protein_coding	0	0	0	0	0	0	0	0	0	0	0	0	0	0	0	0	0	11	0	0	0	0	0	0	0	0	0	0	0	0	0	0	0	0	0	0	0	0	0	0	0	0	0	0	0	0	0
ENSG00000081842.15	PCDHA6	protein_coding	0	0	0	0	0	0	0	0	0	0	0	0	0	0	0	0	0	0	0	0	0	0	0	0	0	0	0	0	0	0	0	0	0	0	0	0	0	0	0	0	0	0	0	0	0	0	0
ENSG00000081853.14	PCDHGA2	protein_coding	0	0	0	4	0	0	0	0	1	0	0	0	0	0	0	0	0	0	0	0	0	11	0	0	0	0	0	0	0	0	0	0	0	0	0	1	0	0	0	0	0	0	0	0	13	0	0
ENSG00000081870.9	HSPB11	protein_coding	2392	570	2503	4009	2994	3930	1113	2967	4717	1768	6261	3901	4665	6139	2257	2505	4142	7155	10567	4070	4038	1370	3517	3945	2861	1071	1330	3223	8525	386	1575	470	2414	1402	7508	3398	1206	3627	3033	3398	549	611	1136	8387	1885	3129	3269
ENSG00000081913.11	PHLPP1	protein_coding	161	76	66	355	328	162	69	49	200	168	120	224	133	187	176	138	123	66	131	103	170	40	107	133	363	48	126	101	224	183	182	220	119	71	109	156	201	111	93	37	31	156	73	76	105	98	73
ENSG00000081923.8	ATP8B1	protein_coding	77	19	47	95	172	89	28	24	22	55	198	163	36	68	64	160	59	38	83	16	53	28	22	6	211	12	123	11	78	99	49	0	8	53	24	130	80	41	39	9	36	55	82	0	24	98	67
ENSG00000081985.8	IL12RB2	protein_coding	18	323	353	447	36	4	538	82	161	891	4	659	126	242	263	13	1070	289	117	186	40	417	238	161	5	401	4	172	120	310	14	13	182	130	72	22	381	543	113	178	1	699	319	0	601	539	40
ENSG00000082014.14	SMARCD3	protein_coding	10	39	8	85	11	7	12	3	99	231	0	40	0	19	15	0	216	0	0	414	11	65	9	185	4	108	1	69	10	286	0	21	61	30	27	2	158	45	66	10	0	53	7	2	220	70	177
ENSG00000082068.6	WDR70	protein_coding	650	294	550	2321	1386	965	444	694	851	1036	1205	762	718	1100	1756	1189	901	851	1139	901	514	322	710	596	806	272	611	873	823	721	493	217	618	526	1227	606	710	1240	724	642	101	580	820	264	646	1089	974
ENSG00000082074.13	FYB	protein_coding	18	490	5639	22799	46	47	988	9658	14556	2293	13	1889	6788	8866	19822	31	2833	9261	9555	20973	69	782	5834	8141	55	753	18	14148	6019	937	13	4791	13272	4006	15322	107	4117	16036	7656	11255	15	681	10513	12707	2593	20393	13221
ENSG00000082126.15	MPP4	protein_coding	0	0	3	0	0	3	0	0	0	0	2	0	0	0	0	3	0	1	0	1	0	2	1	0	1	0	1	0	3	5	0	0	0	7	0	1	0	0	0	0	0	1	11	0	0	0	0
ENSG00000082146.10	STRADB	protein_coding	561	70	301	1317	643	804	103	233	1122	192	513	319	121	405	770	426	293	142	195	1634	954	90	308	1523	342	186	289	1900	549	71	94	410	550	166	1313	849	175	1314	505	504	99	119	347	243	178	1695	1680
ENSG00000082153.15	BZW1	protein_coding	9714	8372	5237	47632	15253	16968	14953	7365	28571	20978	10722	20846	5847	13021	10486	4756	21497	6122	13245	30962	13200	6901	7528	28164	3664	9971	3378	29433	25135	2283	2819	5806	18892	12210	23521	14786	5441	19630	20134	7758	1210	5332	2655	16184	14412	23961	20861
ENSG00000082175.12	PGR	protein_coding	1	0	5	8	15	0	0	2	2	0	0	1	0	0	0	1	0	0	0	0	1	0	0	0	0	0	0	0	0	0	0	0	0	0	0	0	0	0	0	0	0	0	0	0	2	0	0
ENSG00000082196.18	C1QTNF3	protein_coding	25	5	35	41	93	49	9	27	8	42	62	69	11	106	68	42	54	19	41	40	23	21	3	9	91	7	42	39	0	1	41	19	15	23	73	35	53	45	4	9	7	57	144	2	88	33	19
ENSG00000082212.9	ME2	protein_coding	1791	468	493	2866	2360	2040	560	414	2201	1266	1355	1018	538	913	1336	1312	1813	845	1178	2213	2609	546	688	2428	2011	541	872	2982	1350	334	983	1194	1480	477	2168	3087	1303	2200	1292	1095	418	395	752	1164	1727	2815	1812
ENSG00000082213.15	C5orf22	protein_coding	995	363	498	2890	1099	1312	585	840	2677	1038	909	879	498	837	1114	475	1589	590	1266	1769	971	335	579	1900	1054	344	466	2722	1174	305	374	453	1551	719	1364	1930	367	2130	1676	721	192	413	600	1169	1099	2833	2075
ENSG00000082258.10	CCNT2	protein_coding	2336	1265	1424	8673	5383	2457	2046	2321	4912	4112	2570	4160	1761	3388	4674	1466	3284	2379	2956	4514	2957	1307	1827	3658	2008	1088	2343	4035	2914	1206	1603	2655	3139	2060	5228	3889	2937	3586	3007	2123	742	1304	3168	6418	3910	4280	3241
ENSG00000082269.14	FAM135A	protein_coding	341	87	73	422	1048	790	142	157	184	209	679	354	203	273	234	493	287	182	295	347	435	80	79	230	390	126	442	237	189	131	122	121	257	140	476	799	106	206	230	149	178	187	267	668	171	233	218
ENSG00000082293.10	COL19A1	protein_coding	1531	0	5	2	4371	1241	0	1	0	0	3260	0	0	0	1	3020	0	3	0	1	1008	1	0	3	1367	0	2054	1	0	1	227	0	1	0	0	1792	1	0	0	0	142	0	0	0	6	0	3
ENSG00000082397.13	EPB41L3	protein_coding	1	15	95	23	5	9	5	1	1	42	28	20	0	0	249	1	38	92	3	7	53	15	19	0	109	2	12	0	0	184	24	2	25	2	19	51	1691	71	0	70	15	37	70	0	475	213	39
ENSG00000082438.13	COBLL1	protein_coding	3661	0	4	2	8713	5182	0	2	1	2	7471	0	3	0	0	2356	6	1	2	2	3555	0	0	0	2999	0	2354	0	0	1	2106	0	0	0	0	6973	79	0	0	0	1067	0	0	0	1	0	0
ENSG00000082458.9	DLG3	protein_coding	9	23	21	205	30	21	36	7	68	137	15	88	41	29	39	13	57	53	112	79	29	42	58	210	40	27	2	95	104	69	17	318	110	76	207	16	274	120	133	18	5	61	40	127	60	84	65
ENSG00000082482.11	KCNK2	protein_coding	0	0	1	0	0	0	1	0	0	0	0	1	2	0	0	0	0	1	0	0	0	0	0	1	0	0	0	0	0	0	0	0	0	0	0	0	0	0	0	0	0	0	0	0	0	0	0
ENSG00000082497.9	SERTAD4	protein_coding	0	0	0	0	0	1	0	1	3	0	0	0	0	0	0	0	0	0	0	0	0	1	0	0	0	0	0	0	0	3	0	0	0	0	0	0	0	0	0	0	0	0	0	0	0	0	0
ENSG00000082512.12	TRAF5	protein_coding	2642	1148	467	2795	6410	3115	1435	601	1123	3340	2979	2983	728	961	2069	2872	2082	1040	684	1442	3136	1110	586	1131	2013	590	2674	1320	740	1481	1996	1920	1252	1062	873	3995	2010	1266	1082	508	759	1832	1430	1280	1765	1259	902
ENSG00000082515.14	MRPL22	protein_coding	2392	1120	2841	7028	4473	5085	2200	4248	5849	4699	5497	4736	3941	5837	4440	2015	5514	6113	7533	8605	6169	2571	5463	7851	1589	1790	1256	7296	11777	422	2920	1342	4880	2012	9344	2768	2846	5910	4489	4941	724	883	987	2212	5584	7878	6662
ENSG00000082516.8	GEMIN5	protein_coding	251	172	123	1634	744	458	214	234	475	544	438	259	124	431	539	440	377	163	286	556	268	216	156	500	316	87	271	708	310	377	297	472	340	285	420	379	222	741	393	250	85	317	253	345	473	992	716
ENSG00000082556.8	OPRK1	protein_coding	0	0	1	0	0	0	0	0	2	0	1	0	0	1	0	0	0	0	0	0	0	0	0	0	0	0	0	0	0	0	0	0	0	0	0	0	0	0	0	0	0	0	0	0	0	0	0
ENSG00000082641.13	NFE2L1	protein_coding	145	72	61	239	273	185	60	73	107	220	218	181	90	96	131	166	425	72	142	169	847	150	113	199	721	121	137	177	185	527	450	622	260	88	488	163	828	193	144	316	88	150	109	117	440	185	139
ENSG00000082684.12	SEMA5B	protein_coding	2	0	0	0	0	0	0	0	0	0	0	0	0	0	0	1	0	0	0	0	0	0	0	0	0	1	0	0	0	4	0	0	0	2	0	0	0	0	0	0	1	0	0	0	0	0	4
ENSG00000082701.12	GSK3B	protein_coding	866	328	564	1388	1089	746	572	709	1172	1266	655	1096	389	1066	990	347	1604	652	1031	1296	1354	511	350	971	863	421	449	1228	1543	430	657	760	1033	831	2259	1048	1107	1025	950	1017	262	552	530	2135	1160	946	799
ENSG00000082781.9	ITGB5	protein_coding	1	0	2	10	11	1	0	1	11	0	0	0	0	0	0	2	5	0	2	0	0	3	9	3	39	0	5	20	0	0	36	2	11	0	4	0	63	3	0	1	10	0	2	29	0	7	6
ENSG00000082805.17	ERC1	protein_coding	1001	776	768	5583	3355	1011	953	1085	1082	4164	692	542	733	1261	3245	963	1028	525	720	760	1370	1035	916	664	171	760	1280	719	926	1064	384	276	865	1436	799	770	773	2586	1507	714	181	1399	1554	222	515	2376	1788
ENSG00000082898.14	XPO1	protein_coding	3342	1936	1959	8386	6489	4140	2416	2332	3989	3729	5460	6383	2227	4787	4075	3398	8117	3735	5357	3017	4923	1946	2280	4079	3642	851	3781	4123	4483	1964	2742	4869	4022	4510	7272	5195	2229	3334	4026	3943	935	2506	3119	5125	2810	3438	2926
ENSG00000082929.6	C4orf6	protein_coding	0	5	3	0	1	0	0	0	0	3	0	0	0	0	6	0	3	0	0	0	0	0	0	0	0	0	0	0	0	0	0	0	1	0	0	0	0	5	0	0	0	2	3	0	10	3	0
ENSG00000082996.17	RNF13	protein_coding	3541	948	1040	5144	4375	5183	1441	1622	4977	2870	4483	2817	1506	2650	2570	2014	7466	2441	3014	5349	4302	1217	2090	5728	2708	1659	1436	6283	4108	928	1892	2419	4408	1980	5237	7074	5496	5479	3703	2545	908	483	1552	4770	3477	6111	4763
ENSG00000083067.20	TRPM3	protein_coding	0	0	2	0	1	3	2	1	9	0	0	3	0	0	0	0	0	0	1	0	0	0	0	0	0	0	1	0	1	3	0	0	0	3	0	0	0	0	0	0	0	0	0	0	0	0	0
ENSG00000083093.7	PALB2	protein_coding	335	93	138	946	443	471	149	152	531	334	407	197	191	374	371	193	599	130	190	823	439	121	175	779	494	100	114	763	473	94	199	30	334	182	875	562	392	592	457	475	48	101	128	555	531	739	698
ENSG00000083097.12	DOPEY1	protein_coding	1007	412	729	3075	1409	1397	518	1041	1782	1243	1041	1213	405	1100	1081	445	742	432	979	1305	1221	456	556	841	156	330	519	862	656	288	465	134	1014	1467	582	1125	447	1692	1398	271	124	599	1163	296	669	1736	1395
ENSG00000083099.8	LYRM2	protein_coding	3356	762	2531	6563	4896	4949	1403	4187	6369	2947	6045	4513	4483	5512	4655	2446	6752	5909	8140	8239	5520	1665	3590	6180	3351	1723	2399	6948	8518	674	1976	1584	4619	1976	10277	4325	1685	4609	3867	5024	652	1384	3670	3399	2619	7183	5995
ENSG00000083123.12	BCKDHB	protein_coding	87	22	102	444	277	157	16	119	211	138	285	76	191	153	308	192	85	251	242	486	233	53	124	303	143	17	62	346	186	27	51	17	138	82	319	210	23	192	133	104	25	6	106	26	171	329	339
ENSG00000083168.7	KAT6A	protein_coding	2251	1548	2312	9376	5031	1887	1763	3104	3579	7201	2549	3690	2868	4336	6434	1795	3470	4051	3820	4929	3473	2083	3536	2930	4758	1462	2236	4707	4055	5859	2352	11967	4977	2957	7873	2242	6048	6175	3684	6258	579	3866	4282	5327	5403	6406	4294
ENSG00000083223.15	ZCCHC6	protein_coding	2773	2151	2031	12990	6750	3580	3553	2805	5053	7272	3633	4872	2283	3980	5319	2014	4946	2795	3259	5880	4213	2572	3250	5247	1199	2527	1944	5944	4796	1974	1551	1675	5046	4204	6129	3557	3619	6781	5756	2485	704	3159	3071	2584	4702	5358	4148
ENSG00000083290.17	ULK2	protein_coding	25	49	129	326	56	49	56	198	92	78	73	159	129	102	244	13	178	268	215	131	35	52	119	72	12	32	21	198	117	116	17	363	150	167	208	30	148	221	139	362	20	57	183	443	102	355	187
ENSG00000083307.8	GRHL2	protein_coding	0	3	0	5	0	0	0	2	6	2	0	8	0	0	0	1	0	1	6	1	0	0	9	0	0	1	0	1	1	24	7	0	0	8	0	0	2	7	1	0	0	16	0	0	0	2	0
ENSG00000083312.15	TNPO1	protein_coding	3178	2433	2435	7837	4728	4121	3958	3431	4933	5104	3351	8262	2128	3452	3733	1576	6689	2811	6044	3540	4091	2362	2169	4005	4596	1464	2523	4201	4189	1720	2147	3056	2917	2614	8038	4729	5088	2975	3180	4474	1143	2686	2673	8373	5593	4696	3228
ENSG00000083444.14	PLOD1	protein_coding	4	3	4	59	68	31	9	0	11	11	14	25	1	28	6	26	18	2	0	7	9	3	5	63	14	3	3	18	19	1	75	0	4	11	19	8	5	16	25	21	31	0	3	0	18	4	37
ENSG00000083454.19	P2RX5	protein_coding	1122	248	13	467	1880	1102	154	3	74	658	611	234	22	91	119	977	331	39	64	168	2102	371	38	110	709	101	629	45	51	439	1397	0	58	114	80	890	777	101	138	48	212	555	50	0	567	54	104
ENSG00000083457.9	ITGAE	protein_coding	1859	864	2387	4821	2512	3523	1239	2655	4225	4058	4475	4796	3255	6843	3973	2121	8782	5266	9369	6946	4342	3625	4121	4952	2294	2055	861	3142	8385	1546	1836	1159	2444	1771	10647	2005	2309	2545	2769	3294	393	898	529	5540	4443	2673	4184
ENSG00000083520.12	DIS3	protein_coding	2370	1345	1520	8014	4519	2382	2156	2009	2935	3163	2871	3301	1428	3072	3462	2157	2626	2566	3074	3131	2511	1199	1761	3011	2381	965	1967	3912	2692	1172	1441	2455	2069	1816	3731	3543	2311	4203	2464	2405	553	1793	2882	6389	3184	4422	3283
ENSG00000083535.13	PIBF1	protein_coding	1535	748	2065	6117	3459	2232	1188	2428	3372	1691	2935	2324	1771	4164	3442	1353	1683	1902	3046	2572	1132	636	2081	2449	313	637	1606	3126	2060	246	383	1035	2335	2127	2110	2845	482	3789	2210	851	126	928	2770	762	1108	4413	3504
ENSG00000083544.11	TDRD3	protein_coding	395	87	170	676	571	377	233	174	649	351	360	332	317	476	411	258	505	291	587	600	294	181	298	460	518	131	221	420	593	228	232	103	366	334	812	410	277	465	409	471	124	195	203	797	380	629	597
ENSG00000083622.8	AC000111.6	antisense	0	0	0	0	0	0	0	0	0	0	0	0	0	0	0	0	2	0	0	0	0	0	0	0	0	0	0	0	0	0	0	0	0	0	0	0	0	0	0	0	0	0	0	0	0	0	0
ENSG00000083635.7	NUFIP1	protein_coding	427	202	158	1519	553	365	242	213	897	671	432	533	244	386	505	487	424	243	380	661	498	170	181	425	301	124	241	558	651	111	306	538	541	322	565	347	279	572	398	352	86	266	105	288	460	804	726
ENSG00000083642.16	PDS5B	protein_coding	2322	771	1392	7910	4751	3145	1299	1784	4231	2230	3788	3179	1363	3112	3223	1492	2989	2202	3718	3096	2437	794	1680	3227	1604	533	1424	3682	2969	1084	860	664	2684	2632	3624	3638	1478	4293	3259	1388	399	1123	1635	3351	1463	3378	2914
ENSG00000083720.10	OXCT1	protein_coding	1463	923	1099	5917	2607	1945	1340	1389	2286	2827	1067	2612	1348	1528	2836	899	1730	1570	2052	3275	2439	741	1287	3447	1795	715	1329	3829	2997	924	943	3113	2517	1758	3416	2085	2452	2718	1930	1785	567	1389	1547	3496	2908	2764	1817
ENSG00000083750.10	RRAGB	protein_coding	530	147	247	1587	1052	917	198	472	814	487	586	597	301	546	1059	642	649	405	494	756	502	163	282	563	400	207	559	694	357	90	217	47	486	235	804	721	329	585	363	321	59	155	734	323	436	947	928
ENSG00000083782.5	EPYC	protein_coding	0	0	1	0	1	0	0	0	0	0	0	0	0	0	0	0	0	0	0	0	0	0	0	0	0	0	0	0	0	0	0	0	0	0	0	0	0	0	0	0	0	0	0	0	0	0	0
ENSG00000083799.15	CYLD	protein_coding	7343	7828	5880	26169	13759	10838	5363	7055	13507	13037	8620	12971	6414	9534	13233	4744	19605	9384	9354	17219	13210	3837	5609	12304	11310	9565	6441	22438	10617	4932	5680	14522	11003	4489	15097	11097	10474	17404	9035	9649	2052	4903	9190	10310	10611	15960	9019
ENSG00000083807.7	SLC27A5	protein_coding	27	7	40	98	67	68	24	43	101	55	93	98	47	107	56	24	155	61	160	169	69	41	47	96	120	31	23	81	74	74	94	61	70	14	260	24	104	90	39	71	25	27	23	0	89	51	95
ENSG00000083812.9	ZNF324	protein_coding	78	82	32	272	122	62	72	54	113	334	37	55	42	100	153	77	141	36	85	121	206	110	61	93	203	36	57	154	96	842	160	620	85	56	294	50	300	94	91	173	44	269	84	37	221	140	109
ENSG00000083814.10	ZNF671	protein_coding	624	149	128	1936	824	684	193	277	820	430	539	376	160	394	694	763	588	279	295	1069	713	129	238	743	692	121	399	1240	265	139	521	230	424	162	646	625	516	774	470	364	172	296	235	441	247	878	775
ENSG00000083817.8	ZNF416	protein_coding	263	55	56	808	222	310	102	42	310	291	250	107	95	129	249	218	266	53	59	786	534	93	24	398	236	136	102	544	23	100	116	102	297	95	95	177	131	416	232	161	49	64	56	344	226	411	299
ENSG00000083828.13	ZNF586	protein_coding	788	203	257	2101	967	1232	439	492	1519	996	637	640	489	665	1212	742	1960	379	556	2204	870	283	402	1467	403	530	364	2288	983	303	372	313	1269	383	1863	1078	556	2113	1124	746	166	371	439	619	870	2264	1883
ENSG00000083838.13	ZNF446	protein_coding	33	7	9	133	35	47	10	7	41	25	7	14	17	8	55	43	25	13	6	105	46	15	13	46	25	16	36	90	19	51	23	89	72	30	20	19	42	73	37	32	3	24	35	0	5	91	71
ENSG00000083844.8	ZNF264	protein_coding	498	383	262	1170	778	580	350	338	824	958	743	1089	269	637	670	470	1047	511	678	914	1080	485	367	728	2169	317	609	891	615	736	810	1607	763	302	1392	582	2029	461	486	648	459	1041	809	817	1346	838	857
ENSG00000083845.6	RPS5	protein_coding	8252	1653	10584	9393	8167	21549	4300	13307	16369	10799	18405	10960	10756	15139	6835	2563	17229	12361	13613	27204	18915	5404	10590	16253	20488	6809	2009	26492	25086	4617	14181	23314	18548	4174	41013	5921	18450	17844	12273	22681	2493	1965	1378	5081	16894	16400	18168
ENSG00000083857.11	FAT1	protein_coding	1	0	1	4	0	13	1	2	0	0	2	0	3	0	0	2	0	2	0	1	29	0	0	0	0	0	0	0	0	1	0	0	0	0	0	0	1	0	0	0	0	2	2	0	0	0	0
ENSG00000083896.10	YTHDC1	protein_coding	2679	1853	2107	8500	6952	3176	2905	3200	3891	7253	3598	5471	3135	4822	6751	2408	5346	4092	5321	4520	4449	3010	3141	3427	4808	1750	3098	4032	4838	3290	2929	6436	4390	3180	7248	2432	4434	3578	2794	4307	896	3291	3204	6471	5608	3785	3274
ENSG00000083937.6	CHMP2B	protein_coding	3665	1792	1737	7113	5421	6336	3006	2235	8006	4354	4194	3900	2422	2898	3824	2602	7268	3572	3957	8488	7748	1997	2869	7120	3271	2560	2265	8570	6436	791	2641	1566	6664	1978	6384	6191	2756	7772	3475	4497	937	1737	1355	4566	4619	7476	6322
ENSG00000084070.9	SMAP2	protein_coding	4482	515	587	7549	5890	5051	915	1177	5645	3000	4456	1343	879	1787	3761	3131	3568	770	1374	11745	10334	1463	1197	6560	7588	1072	3024	8410	2519	1634	4354	5293	4485	1681	7770	4567	3729	6165	3719	4650	1413	1300	1819	779	2533	5659	5344
ENSG00000084072.14	PPIE	protein_coding	1144	470	571	5313	2252	2545	760	1094	2852	2199	2573	1475	992	1973	3932	1417	2574	1490	2073	5278	3514	1067	1315	4756	761	957	740	5883	3556	362	1131	679	3628	1083	4345	923	589	3986	2656	2144	345	544	510	155	1290	4597	4623
ENSG00000084073.6	ZMPSTE24	protein_coding	1924	751	928	6071	3343	4056	1500	1496	6431	2995	2516	2458	1195	2224	2564	1031	5508	1881	3489	7048	3429	829	2183	6887	995	1485	866	8046	5124	341	813	1941	4188	1723	4661	4102	934	4494	3802	1852	408	399	704	2869	2591	6502	4918
ENSG00000084090.11	STARD7	protein_coding	2324	845	927	5602	3032	3871	1249	1238	4224	3439	2401	2101	848	1697	3006	1697	4543	1778	2580	5397	5379	2334	1498	6299	4911	1748	1324	5813	5080	1828	3046	3623	2650	1834	6599	2958	4092	3664	2947	2374	804	913	597	3580	4878	4124	4098
ENSG00000084092.6	NOA1	protein_coding	305	146	160	938	378	366	225	181	561	464	349	457	190	291	401	366	596	229	338	835	540	244	172	555	388	140	202	979	318	286	346	185	383	165	1001	334	788	693	289	427	194	239	245	651	584	740	646
ENSG00000084093.13	REST	protein_coding	2659	1385	1696	11196	5302	4569	2171	2730	6683	4586	3295	3462	1859	3673	4406	2216	5239	2701	4159	9274	5811	1693	2391	8816	2246	2047	1838	9234	5345	1125	1738	2860	6876	3098	7991	5145	2362	7147	4480	3638	789	2027	2367	5697	3684	8300	6141
ENSG00000084110.8	HAL	protein_coding	16	6	35	28	108	5	1	10	0	33	12	6	9	36	32	21	132	2	3	19	22	4	4	2	0	9	77	0	7	3	4	0	4	24	0	35	47	12	2	0	12	7	4	0	80	9	11
ENSG00000084112.12	SSH1	protein_coding	162	283	151	936	402	198	260	137	562	1166	243	555	158	408	347	231	1208	195	544	518	435	451	158	981	656	290	247	535	571	1205	333	559	383	842	1528	208	1606	483	773	434	94	794	278	1004	1347	528	588
ENSG00000084207.13	GSTP1	protein_coding	5384	942	1688	8006	7075	10624	2203	2703	6023	2543	14529	3293	1660	4834	2208	5597	5000	2462	4285	7558	11166	2612	1826	8314	7722	1599	2711	6197	6995	790	3856	1485	5773	1854	14255	3538	3325	4530	5589	5330	1164	932	529	150	3265	4936	6994
ENSG00000084234.14	APLP2	protein_coding	2491	1533	679	9101	4264	2734	2496	1003	3985	5545	1467	1664	550	1358	2699	1855	5169	1082	1453	4457	5710	2193	1292	4680	4270	2956	2665	5548	3083	2210	1572	6320	4122	1826	5132	1916	5494	4013	3281	2070	755	2652	935	2146	4899	3535	2806
ENSG00000084444.11	KIAA1467	protein_coding	133	36	68	397	177	167	52	95	118	117	111	27	45	122	142	84	78	87	88	198	225	7	49	104	64	37	102	166	211	82	64	142	78	53	113	85	43	128	92	79	14	57	35	73	156	122	146
ENSG00000084453.14	SLCO1A2	protein_coding	0	0	4	0	0	0	6	1	1	7	0	1	0	2	2	0	92	0	0	0	0	3	0	1	0	9	0	0	0	1	0	0	0	0	0	0	15	0	5	0	0	23	23	0	4	0	0
ENSG00000084463.5	WBP11	protein_coding	3435	1046	749	9010	4667	3468	1972	1246	7001	4617	2061	1683	852	1582	2914	1593	6383	1138	1936	9036	7195	1457	1553	7265	2630	2323	1335	6984	2548	1266	1906	2733	5459	2482	3218	3773	3096	6167	5098	2020	546	1372	998	2828	3620	8038	6218
ENSG00000084623.9	EIF3I	protein_coding	5665	2501	3226	18112	8491	11023	4272	3707	9942	12540	7985	4718	3436	5971	8638	3684	12920	4266	5394	21047	13543	4060	3945	14017	3066	4915	2447	17957	9587	1865	3318	3662	11614	3533	16205	3571	2453	12049	8543	8233	1045	2567	1760	594	4633	15164	12027
ENSG00000084628.7	NKAIN1	protein_coding	1	0	1	0	0	0	0	0	2	0	0	0	0	0	0	0	0	0	0	0	0	0	0	0	0	0	1	0	0	0	5	0	0	0	0	0	19	0	0	0	0	0	0	0	0	0	0
ENSG00000084636.15	COL16A1	protein_coding	1	0	1	4	0	4	1	2	4	4	0	0	0	1	0	2	1	0	0	0	1	3	0	0	0	0	0	2	0	0	0	0	0	0	5	0	11	0	0	0	0	1	0	0	0	0	0
ENSG00000084652.13	TXLNA	protein_coding	733	187	189	3432	1032	939	297	210	725	750	746	271	276	615	1186	1034	697	204	418	1240	1022	298	206	1047	588	263	510	1304	323	747	332	450	545	177	574	631	560	1492	821	327	110	364	211	134	529	2089	1519
ENSG00000084674.11	APOB	protein_coding	4	0	2	0	0	0	0	0	0	0	5	1	0	0	0	1	1	1	0	0	0	0	1	0	0	0	0	0	1	4	0	0	0	3	0	2	0	0	0	0	0	0	0	0	7	0	0
ENSG00000084676.13	NCOA1	protein_coding	1067	675	547	4073	1896	1244	900	742	2252	2112	964	1659	875	1314	1647	739	2281	902	1601	2098	1694	802	630	2172	1633	698	747	1876	2006	1191	732	1039	1423	1911	2498	1129	2497	2204	2252	1392	289	1162	1193	2607	1909	2062	2006
ENSG00000084693.13	AGBL5	protein_coding	128	19	11	219	82	79	42	39	108	142	57	54	63	35	108	69	152	52	20	275	172	61	16	148	91	57	39	175	47	89	65	139	120	23	118	32	200	126	98	55	23	52	73	16	101	200	132
ENSG00000084710.11	EFR3B	protein_coding	8	7	13	72	14	11	8	2	25	42	5	23	2	37	30	6	57	18	18	9	10	12	11	7	12	19	14	18	2	33	4	147	5	18	5	5	32	11	9	13	3	36	12	0	21	28	27
ENSG00000084731.11	KIF3C	protein_coding	31	27	10	121	44	47	55	40	47	149	34	70	28	52	53	20	149	84	51	48	15	81	18	134	60	42	6	86	100	159	18	70	107	71	151	17	120	52	92	52	4	105	46	224	284	92	53
ENSG00000084733.8	RAB10	protein_coding	2495	883	1518	6205	4041	4367	1773	1623	4605	3788	2345	3222	1271	2526	3782	2639	6784	2071	3315	4841	4993	2025	1965	6474	3070	1756	2338	5780	4694	1089	1890	3288	3277	1712	7003	3895	3157	4993	3206	2985	795	1240	1865	11296	3298	4249	3955
ENSG00000084734.6	GCKR	protein_coding	0	0	1	5	0	0	0	5	4	3	0	0	3	0	0	0	3	0	0	0	0	0	0	0	0	0	0	0	16	0	0	0	0	0	0	0	3	0	0	0	0	0	0	0	1	0	0
ENSG00000084754.8	HADHA	protein_coding	2276	712	662	7728	3339	2584	1085	741	3226	2720	1834	1025	637	1189	2479	1980	2975	842	1441	5362	4396	874	648	4386	1438	1073	1188	5383	1840	1470	1610	3405	3650	1325	2681	2524	2108	5069	3427	2420	481	1171	1049	505	1247	4924	4440
ENSG00000084764.8	MAPRE3	protein_coding	22	7	10	149	23	51	11	13	74	45	11	23	1	11	30	5	15	0	0	373	56	6	6	220	6	21	8	171	12	23	8	76	50	7	34	16	5	59	25	20	2	21	11	3	26	159	217
ENSG00000084774.11	CAD	protein_coding	65	24	30	260	133	25	19	36	40	66	112	71	34	75	106	108	47	38	191	176	60	69	37	102	159	19	54	101	87	106	120	152	90	52	163	34	94	83	70	94	19	120	99	80	45	173	151
ENSG00000085063.12	CD59	protein_coding	2204	1924	3664	5683	2747	5848	4058	4169	7473	5369	3710	5493	3808	3617	3676	921	13125	3951	3896	7094	3406	3117	3738	7103	3428	4095	615	10600	7392	1260	2818	3190	7274	1393	8147	2780	3931	9517	3557	6192	618	1554	781	4550	5534	6276	3615
ENSG00000085117.9	CD82	protein_coding	2273	171	38	1028	2074	3376	201	73	324	471	894	144	70	110	367	1197	1031	117	150	757	9160	513	97	978	3720	739	994	1183	165	1276	1194	388	713	50	294	2481	632	878	280	268	514	1017	419	68	443	849	399
ENSG00000085185.13	BCORL1	protein_coding	15	5	6	59	30	14	10	17	57	56	9	6	2	8	20	11	45	9	19	29	60	21	10	23	46	21	11	20	3	107	49	67	8	4	52	3	93	18	18	16	9	49	11	0	58	39	11
ENSG00000085224.18	ATRX	protein_coding	11255	4938	6253	34480	24732	11768	6093	7982	12526	14384	14201	11715	6858	10673	13988	9508	9962	7489	13447	13085	10291	4590	7265	11041	7053	3750	10221	12063	13222	4835	4210	4868	11533	12963	15130	15726	6418	16381	12737	6921	1975	10437	11779	15545	8432	16839	13655
ENSG00000085231.11	TAF9	protein_coding	6401	1843	10669	10317	7146	12793	3808	14616	17142	5995	14357	12083	15564	18959	6085	3796	12169	22332	28993	14450	10713	3298	11547	13713	3638	2763	3201	12367	24050	130	2725	2164	7820	3117	21818	10095	1231	9931	5492	9462	1157	1364	2632	12021	4271	13697	12703
ENSG00000085265.8	FCN1	protein_coding	5	2	2	0	31	0	15	2	0	31	2	17	1	0	0	1	47	1	0	0	96	21	3	0	32	14	7	10	0	95	16	0	1	0	0	58	1680	0	1	0	5	6	0	0	512	0	0
ENSG00000085274.13	MYNN	protein_coding	2048	755	1527	6296	3349	3947	1257	2345	3960	2388	3528	3185	2223	3239	3141	1488	3110	3119	3635	4064	2473	799	2181	3541	1602	849	1199	4490	4896	317	1007	845	2528	1526	3884	3219	1318	2979	2784	1624	328	713	1089	3063	1590	3901	3107
ENSG00000085276.15	MECOM	protein_coding	0	0	1	0	0	1	0	9	0	0	2	0	0	0	0	0	0	0	0	0	0	0	0	0	0	0	1	0	0	1	0	0	0	0	0	0	0	0	0	0	0	0	0	0	0	0	0
ENSG00000085365.15	SCAMP1	protein_coding	727	432	530	2761	963	881	1018	749	2585	1325	940	2005	685	1633	1067	323	2222	998	1590	2387	701	539	1008	2918	576	595	296	2622	2190	443	573	920	1751	944	2627	1708	1276	2121	2448	876	210	311	416	2132	1267	2032	2010
ENSG00000085377.11	PREP	protein_coding	434	616	312	3849	995	649	991	375	1178	1709	460	767	219	547	963	591	1332	439	677	1625	552	437	356	1584	335	630	419	1512	765	710	286	500	1183	999	1244	791	1263	1730	1716	441	120	800	597	467	1225	1628	1492
ENSG00000085382.9	HACE1	protein_coding	348	175	210	1461	598	280	289	352	514	452	414	545	251	564	832	430	627	250	580	560	210	168	256	525	355	151	213	491	354	219	153	215	274	323	953	514	398	642	563	236	44	188	275	1371	362	575	506
ENSG00000085415.13	SEH1L	protein_coding	810	123	130	1850	1537	1691	279	446	1124	363	1094	508	361	641	823	746	1017	574	673	1641	1890	173	290	968	1470	218	758	1666	750	282	660	789	746	280	1305	1485	530	805	535	700	258	165	261	885	467	1134	1103
ENSG00000085433.13	WDR47	protein_coding	640	829	436	3477	1311	990	1184	939	1760	2341	603	1519	440	1051	1715	528	1983	460	955	1894	827	789	572	1857	415	691	557	2111	1493	450	466	2348	919	948	1560	908	1390	1738	1257	626	67	480	762	437	3183	1841	1045
ENSG00000085449.12	WDFY1	protein_coding	1849	879	542	2252	3100	1734	1342	894	1023	2249	2638	2886	841	1505	1067	736	2395	1011	1154	1132	2421	1008	865	1306	3032	632	858	1491	1323	883	1462	1002	1458	926	2833	1849	2116	1133	1153	1138	515	1048	598	5998	2626	1184	693
ENSG00000085465.12	OVGP1	protein_coding	11	5	5	68	135	30	1	0	17	37	75	3	5	80	38	42	0	9	6	0	28	6	13	19	0	3	44	8	12	21	10	145	17	21	0	34	0	41	36	0	9	8	25	21	13	25	46
ENSG00000085491.13	SLC25A24	protein_coding	397	284	286	1152	684	577	396	103	204	467	609	631	341	258	349	225	611	235	437	418	941	462	605	1301	639	256	207	885	700	299	300	157	631	317	679	1079	1054	1105	686	243	94	117	118	881	503	488	362
ENSG00000085511.17	MAP3K4	protein_coding	493	935	556	1455	1159	697	1327	950	332	3716	666	2822	912	756	1564	482	2594	931	609	607	1050	1338	792	521	659	786	423	1683	628	1913	422	557	1299	719	1199	496	2357	2493	732	792	149	2536	967	647	2037	1730	655
ENSG00000085514.13	PILRA	protein_coding	32	9	1	6	87	21	3	4	0	47	31	21	4	0	22	24	15	0	2	20	43	3	0	12	9	3	18	3	0	9	50	55	0	5	0	33	878	5	0	0	1	5	3	0	249	0	10
ENSG00000085552.14	IGSF9	protein_coding	1	2	1	2	2	6	0	0	1	0	0	0	1	0	2	0	0	0	0	0	16	1	0	0	1	0	5	0	0	0	0	0	0	4	0	2	6	3	0	0	0	1	0	0	0	2	2
ENSG00000085563.12	ABCB1	protein_coding	2513	2128	477	11250	4622	1536	3217	414	4753	6516	1397	4572	397	3028	1359	1572	4850	366	2428	5660	713	1452	646	3149	777	1688	1697	1163	1478	1424	191	291	916	1894	1934	3070	2728	1600	3983	249	146	2411	472	820	3624	2229	5995
ENSG00000085644.11	ZNF213	protein_coding	34	6	4	40	8	5	7	5	29	13	18	36	4	8	23	26	81	2	13	12	29	10	0	19	81	10	7	50	5	9	42	12	31	16	81	21	48	31	35	36	17	15	18	0	25	67	31
ENSG00000085662.11	AKR1B1	protein_coding	2322	694	563	8044	2835	3034	1031	611	3353	2452	2299	956	555	1490	2477	1938	3524	841	1908	5606	4163	884	741	5991	1324	997	1002	4769	3312	502	816	156	2783	1217	3431	1771	1329	3079	3204	1664	362	614	511	376	1464	3130	4044
ENSG00000085719.9	CPNE3	protein_coding	2501	1329	1377	9919	3062	3032	1601	1633	4922	2702	4493	4113	2258	4584	2699	3167	4865	2943	5246	4172	3763	1396	2261	5934	3392	1184	1999	5409	4270	1018	1533	2011	2931	1566	9023	3687	2451	3746	3292	3585	732	2154	2176	8210	2277	4003	4321
ENSG00000085721.10	RRN3	protein_coding	1478	714	753	7062	2292	2496	1222	1082	2900	2008	1903	1636	1049	1715	2618	1014	1928	1130	1757	2768	1844	512	882	2164	1495	611	737	3020	1824	730	853	1633	1712	844	2608	2005	996	2650	2253	1145	250	671	838	1976	2244	3519	2739
ENSG00000085733.13	CTTN	protein_coding	9	0	15	23	0	2	0	14	2	0	16	2	14	15	48	2	5	18	0	2	1	2	1	6	0	3	4	30	3	0	6	0	13	0	4	6	20	19	5	4	2	0	15	0	5	54	15
ENSG00000085741.10	WNT11	protein_coding	0	9	1	17	11	0	2	0	0	79	0	6	0	0	2	0	26	0	6	14	9	50	0	23	0	55	0	15	3	13	0	0	11	4	0	0	11	3	0	0	0	55	1	2	104	6	2
ENSG00000085760.12	MTIF2	protein_coding	504	161	314	1875	1330	854	181	446	1074	490	920	487	530	425	1224	1007	864	474	823	1597	1243	274	463	1106	462	188	794	1342	757	163	648	394	792	515	807	1418	142	1281	649	257	173	166	827	586	417	1349	1788
ENSG00000085788.11	DDHD2	protein_coding	812	943	1120	3889	1772	1160	1177	1077	1583	2422	1434	2332	780	1835	2075	987	2393	1021	1999	2122	1284	1263	886	2014	925	887	1046	2237	2294	899	854	1447	1556	1391	2120	1584	2502	2481	1968	1585	347	1570	2073	2881	2633	2489	1679
ENSG00000085831.13	TTC39A	protein_coding	1	3	1	20	4	0	9	2	2	24	3	0	2	1	15	4	4	6	4	7	3	6	0	2	1	9	0	0	0	8	1	1	11	2	0	2	0	4	2	0	0	13	9	0	2	1	7
ENSG00000085832.14	EPS15	protein_coding	3923	1222	1227	5656	7707	4019	1748	1195	1504	3269	5925	4134	1478	2626	2883	3853	4340	2694	3277	1726	4659	1362	2151	2178	9302	939	4643	1971	3737	1910	4148	1881	2144	2536	3876	5944	3656	2656	2486	1759	1511	1859	2265	7008	3999	2329	1808
ENSG00000085840.10	ORC1	protein_coding	24	5	6	41	75	1	26	5	30	41	8	19	2	3	31	33	102	0	10	42	34	8	4	28	0	2	12	10	22	5	9	7	18	15	36	14	32	32	22	7	7	21	12	0	42	52	9
ENSG00000085871.6	MGST2	protein_coding	6	23	179	216	32	27	48	114	67	30	47	183	290	333	151	23	262	220	143	110	20	55	94	53	18	56	15	62	39	46	29	0	216	18	186	6	99	37	9	277	9	21	63	0	174	192	41
ENSG00000085872.12	CHERP	protein_coding	90	50	30	316	177	61	29	43	56	174	88	69	55	102	149	126	71	30	69	54	95	58	32	73	78	37	125	67	36	203	29	124	96	89	79	82	72	110	112	15	14	167	138	7	65	179	112
ENSG00000085978.19	ATG16L1	protein_coding	267	333	289	2608	574	258	385	376	550	1176	281	780	395	679	1398	369	843	628	509	661	324	295	321	445	374	235	346	752	492	733	178	2112	690	469	612	221	835	1135	826	478	38	817	686	36	845	1278	1010
ENSG00000085982.11	USP40	protein_coding	103	40	86	379	624	251	71	62	224	145	234	57	19	116	237	327	166	170	242	256	125	76	58	100	200	55	153	163	137	88	118	95	171	135	200	385	179	269	146	48	37	83	153	11	59	232	275
ENSG00000085998.11	POMGNT1	protein_coding	31	28	23	205	135	34	21	9	77	47	69	61	21	42	160	107	139	69	64	170	91	51	7	123	83	50	40	142	41	278	95	98	81	50	93	36	182	148	72	47	15	159	84	33	72	215	230
ENSG00000085999.9	RAD54L	protein_coding	25	9	1	18	26	45	2	20	4	37	31	3	8	15	19	10	0	0	0	0	0	9	8	9	0	0	13	7	11	34	5	128	3	9	0	12	5	6	18	0	10	50	11	0	18	7	5
ENSG00000086015.18	MAST2	protein_coding	74	58	10	206	127	62	73	30	51	274	85	98	21	65	68	97	121	44	73	27	120	56	19	100	210	75	119	39	65	376	106	78	54	51	118	60	342	69	120	104	32	191	54	40	116	52	68
ENSG00000086061.13	DNAJA1	protein_coding	15905	7971	12710	57171	27150	39421	21460	20164	46925	26483	21942	16561	18431	22178	26674	19201	19319	16988	26034	35301	21243	6344	9854	23188	10990	8738	7016	27865	26577	5297	6752	10990	17642	9412	36469	16024	11084	18362	12351	20011	2317	5898	6345	17456	19445	25545	18188
ENSG00000086062.10	B4GALT1	protein_coding	673	345	160	693	816	1060	518	168	688	1491	574	544	173	239	282	250	2131	233	411	588	1749	1199	436	721	3696	841	329	593	1887	2140	1855	2160	532	351	1401	402	6278	496	568	701	360	526	77	1043	2875	302	412
ENSG00000086065.11	CHMP5	protein_coding	2307	1069	3336	7192	3226	3738	1659	4024	4641	2557	4132	3512	6162	5388	3904	2179	4404	7373	10187	5638	3248	1124	4397	4482	2226	952	1252	5464	7436	690	1052	2605	4393	1413	10357	3830	2084	4172	3184	4592	506	844	1711	3728	2943	4780	3679
ENSG00000086102.16	NFX1	protein_coding	1903	352	478	4370	2853	1540	390	539	1386	1275	1232	680	316	1146	1469	1269	957	487	767	1777	1869	345	324	1330	1091	296	973	2044	671	682	1019	886	1494	964	1463	1843	1277	2250	1504	875	245	841	1112	384	979	2368	2213
ENSG00000086159.10	AQP6	protein_coding	2	0	1	0	0	2	0	0	1	1	0	0	2	0	0	1	1	0	0	0	0	0	0	0	1	0	0	0	2	3	0	0	0	2	0	0	0	2	0	0	0	2	6	0	0	2	0
ENSG00000086189.7	DIMT1	protein_coding	1967	991	2318	10485	4580	4528	1972	3035	5471	3297	3134	4256	2594	3467	5856	1875	4790	2707	4258	8613	4190	1453	2649	6685	2313	1297	1679	7949	5039	1307	1461	2441	4507	1703	8559	3071	2507	5030	3656	3801	685	1313	2537	7188	3578	6181	6012
ENSG00000086200.14	IPO11	protein_coding	739	287	350	2343	1309	993	467	629	1137	930	717	723	402	892	1082	414	414	513	1068	1593	630	189	470	1207	427	360	375	1162	832	141	217	678	690	585	663	1076	333	1051	1084	363	94	518	627	690	641	1778	1475
ENSG00000086205.14	FOLH1	protein_coding	0	0	1	0	0	0	0	0	0	0	0	0	0	0	0	0	0	0	0	0	0	0	0	0	0	0	0	0	0	3	0	0	2	0	0	0	0	0	0	0	1	0	0	0	0	0	0
ENSG00000086232.10	EIF2AK1	protein_coding	1489	275	460	3399	2845	2620	537	594	3205	1970	1142	615	536	1071	1964	1256	2903	892	1257	5431	6707	925	910	4915	2081	1369	941	4656	1781	609	1543	1516	2688	948	3436	2834	1481	4253	2394	1835	595	381	720	838	1404	4609	3875
ENSG00000086288.9	NME8	protein_coding	0	0	1	43	10	0	0	3	34	0	5	4	0	28	11	3	11	11	78	42	0	0	79	154	0	0	0	9	180	34	10	0	52	37	78	0	0	19	20	32	5	0	0	143	0	0	3
ENSG00000086289.9	EPDR1	protein_coding	0	1	0	61	6	0	6	0	9	3	1	0	0	0	3	1	0	0	0	30	4	0	23	35	5	0	0	17	7	0	5	0	2	3	39	0	0	2	3	0	0	0	0	2	0	7	0
ENSG00000086300.13	SNX10	protein_coding	1525	134	114	539	3090	3124	349	175	441	918	1407	640	186	255	392	478	865	253	337	624	3072	551	537	769	1884	514	561	852	690	472	973	584	676	205	528	2040	895	329	473	255	403	172	98	762	1003	962	621
ENSG00000086475.12	SEPHS1	protein_coding	429	126	130	1104	687	614	148	151	758	498	346	346	201	247	567	272	899	306	235	1294	657	223	162	918	431	214	183	1385	274	109	424	402	663	227	893	394	456	776	479	368	132	146	149	965	516	1409	1000
ENSG00000086504.13	MRPL28	protein_coding	580	212	148	1870	915	1161	380	153	832	587	578	340	211	376	607	777	834	225	473	1728	1504	363	164	1372	542	338	317	1603	513	554	363	779	1223	206	1195	489	402	1254	844	518	161	267	113	10	415	1524	1491
ENSG00000086506.2	HBQ1	protein_coding	0	0	0	0	0	0	3	0	1	0	0	2	0	0	3	0	0	0	0	0	0	1	0	0	0	0	1	0	0	5	0	0	0	0	4	0	6	0	0	0	0	0	0	0	4	1	0
ENSG00000086544.2	ITPKC	protein_coding	95	44	17	191	96	87	36	29	14	89	72	33	16	29	62	64	167	21	39	166	127	73	8	59	119	51	65	99	17	207	90	41	96	33	35	34	203	82	64	56	17	57	15	26	60	85	87
ENSG00000086548.8	CEACAM6	protein_coding	0	0	0	0	0	0	0	0	0	0	0	0	0	0	0	0	0	2	0	0	0	0	0	0	0	0	0	0	0	3	0	0	0	0	0	0	2	0	0	0	0	0	0	0	0	0	0
ENSG00000086570.10	FAT2	protein_coding	6	2	2	2	9	3	1	2	0	9	4	13	0	3	2	1	0	3	0	0	0	1	0	0	0	0	9	0	0	35	8	0	0	3	0	8	0	2	2	0	2	0	4	0	0	6	0
ENSG00000086589.9	RBM22	protein_coding	3157	850	783	10323	4298	3365	1624	1253	4479	3323	2153	1295	847	1767	3192	1839	3640	800	1434	7311	4514	781	885	5316	1553	1209	969	6565	2310	1334	1374	2345	4494	2038	3088	2759	2617	4952	4076	1765	341	818	861	1011	2426	7684	4915
ENSG00000086598.8	TMED2	protein_coding	3579	710	2825	7352	4262	9784	1814	3245	11197	5551	3503	5050	1827	3342	5917	2106	15613	3009	4353	18330	9550	4339	5129	21415	3109	7847	1658	25647	11999	2120	2711	3319	7519	1935	9609	7276	4735	14213	7205	4334	1348	697	921	7001	6490	17482	11503
ENSG00000086619.11	ERO1LB	protein_coding	883	919	690	4181	2213	1157	1101	963	1306	2205	1398	2297	588	1247	2247	1011	952	870	1355	780	1001	759	823	909	1269	604	1339	1034	1258	1206	641	1822	791	1095	1197	1336	1631	1126	1130	602	300	1640	1831	1928	2165	1375	980
ENSG00000086666.16	ZFAND6	protein_coding	10877	2750	6344	19051	13094	23802	6297	8871	17794	7458	15130	11701	7046	9536	7577	5867	16604	10035	16912	17713	20021	4038	8909	19403	5195	3765	4661	20878	25994	2067	5797	5258	11135	5737	24952	23206	5031	12732	11902	10274	2660	3045	3432	15850	7227	12834	11304
ENSG00000086696.8	HSD17B2	protein_coding	0	0	1	0	2	0	0	0	0	1	0	9	0	0	1	0	0	0	17	4	8	0	0	0	0	0	4	5	1	2	0	0	0	0	0	1	55	0	0	0	0	1	7	0	54	2	4
ENSG00000086712.10	TXLNG	protein_coding	1543	1225	991	8169	3177	2479	1949	1520	3822	4269	1878	2552	1527	2460	3083	1420	3408	1981	2375	5808	3607	1311	1504	4045	1011	1419	1255	4983	3790	688	1191	3182	4038	2405	4063	2121	1598	3772	2486	2452	235	1899	1710	1821	2038	3886	2969
ENSG00000086717.16	PPEF1	protein_coding	8	0	0	5	19	5	0	1	10	1	0	3	0	4	1	1	8	0	2	0	3	0	1	2	0	0	0	0	1	48	6	0	4	0	2	3	53	1	7	0	0	0	0	0	0	0	0
ENSG00000086730.14	LAT2	protein_coding	2405	27	8	276	2818	3881	43	7	161	87	889	28	9	10	35	1680	205	10	114	343	7327	42	22	113	2758	115	1855	97	32	136	1557	1	89	31	21	3445	366	105	117	30	510	67	29	35	160	67	79
ENSG00000086758.13	HUWE1	protein_coding	1666	1007	694	3948	3609	1604	1232	805	1767	3773	1742	1654	574	1743	2238	1393	1983	977	870	2554	3508	1179	780	1633	1724	761	1377	1787	1358	1652	1758	2255	1499	1619	2154	1146	3086	1875	1805	945	412	1846	1069	905	2357	1974	1749
ENSG00000086827.6	ZW10	protein_coding	1060	334	204	3249	1362	1393	719	309	2219	923	699	626	245	534	770	570	1044	137	335	2035	849	274	266	1619	294	342	262	1900	565	33	208	629	1024	841	766	1604	348	1689	1497	492	89	147	292	284	539	2199	1720
ENSG00000086848.12	ALG9	protein_coding	143	81	97	536	494	126	125	140	291	316	188	264	140	293	485	118	295	118	347	226	255	168	223	198	203	60	206	260	147	146	52	226	222	312	367	138	181	310	242	175	41	186	244	0	228	279	352
ENSG00000086967.9	MYBPC2	protein_coding	25	0	2	1	44	4	1	0	0	2	5	0	1	0	1	7	0	1	0	0	30	0	0	7	33	0	11	0	0	0	7	0	0	0	0	18	3	8	0	0	1	0	0	0	0	1	0
ENSG00000086991.10	NOX4	protein_coding	0	0	5	0	0	1	3	2	0	0	1	0	0	0	0	0	0	1	0	0	0	0	0	0	0	0	0	0	0	2	3	0	0	0	0	0	0	0	0	0	1	0	0	0	0	0	0
ENSG00000087008.13	ACOX3	protein_coding	69	98	42	652	178	81	94	69	182	487	137	119	44	188	324	127	215	33	134	311	92	173	92	299	35	116	98	371	112	258	62	19	177	151	182	72	263	310	286	31	19	209	148	14	166	325	292
ENSG00000087053.16	MTMR2	protein_coding	853	192	171	1534	945	1016	307	229	1611	695	703	966	165	556	275	407	1647	298	439	1373	728	342	319	1195	355	297	273	649	451	307	420	81	579	448	1412	957	508	637	871	314	188	386	350	821	610	674	1202
ENSG00000087074.7	PPP1R15A	protein_coding	1295	195	81	3474	2289	1581	493	225	2439	1487	398	179	186	188	1073	957	1272	101	133	5611	4039	319	62	1813	527	862	307	2453	182	413	574	2103	1853	239	394	801	843	1368	604	325	178	103	112	42	431	1333	1161
ENSG00000087076.6	HSD17B14	protein_coding	3	2	2	12	19	17	0	0	10	13	7	8	8	11	4	1	0	4	14	33	32	0	0	14	65	4	2	23	3	2	4	0	19	2	25	6	24	19	19	20	0	4	3	0	13	6	20
ENSG00000087077.9	TRIP6	protein_coding	23	3	10	107	49	58	9	18	19	8	36	9	5	28	83	32	6	33	0	74	42	9	15	21	113	16	38	91	16	45	62	92	21	15	51	23	89	56	63	8	3	16	3	3	47	110	109
ENSG00000087085.11	ACHE	protein_coding	2	4	0	19	6	0	6	0	4	17	0	7	0	10	0	0	41	0	0	5	0	5	0	19	0	20	2	2	0	5	0	76	14	9	10	0	12	3	21	0	0	10	0	0	24	0	24
ENSG00000087086.11	FTL	protein_coding	47488	4128	17960	24303	57726	138211	14741	27754	67761	60106	70522	44128	13666	36208	24611	17215	167213	23039	35940	126051	158599	45614	22035	92020	52200	43088	13719	77199	57127	11241	40498	34960	60696	16039	98335	29252	76488	55979	53899	44282	15111	5259	2718	3608	77971	53031	63322
ENSG00000087087.16	SRRT	protein_coding	380	346	146	3965	782	283	442	134	1092	1513	312	320	141	419	843	361	773	205	289	1898	908	483	155	2076	342	664	289	1315	663	2501	453	1279	767	561	797	416	1933	1454	2742	324	91	940	303	346	1069	1069	1812
ENSG00000087088.17	BAX	protein_coding	85	13	41	159	118	238	8	56	147	106	117	25	20	44	110	134	183	96	158	423	336	102	35	345	131	105	73	225	105	73	129	123	260	66	351	70	37	153	98	73	44	28	40	0	37	186	229
ENSG00000087095.10	NLK	protein_coding	298	56	125	384	272	196	69	124	306	176	178	221	65	104	163	118	500	246	227	190	231	95	91	134	368	69	117	215	323	325	275	852	185	116	507	281	420	195	126	370	109	119	260	600	353	157	219
ENSG00000087111.18	PIGS	protein_coding	251	136	99	1060	624	345	159	177	735	442	327	332	164	236	600	403	961	312	237	855	685	332	114	679	949	198	268	878	224	1636	452	1616	542	347	933	263	1114	872	626	574	161	663	451	740	666	676	619
ENSG00000087116.11	ADAMTS2	protein_coding	1	0	2	0	2	1	2	0	2	0	0	0	1	1	0	0	0	4	0	0	0	0	1	0	0	0	0	0	0	0	0	0	0	0	0	0	4	0	0	0	1	0	0	0	0	0	1
ENSG00000087128.7	TMPRSS11E	protein_coding	0	0	0	1	1	2	0	22	33	0	0	0	0	22	0	6	4	27	0	0	2	0	19	1	1	0	5	21	0	15	9	0	0	13	0	1	15	10	50	0	7	0	0	0	0	0	29
ENSG00000087152.13	ATXN7L3	protein_coding	49	9	9	105	105	99	10	16	75	67	54	53	39	24	52	51	108	21	64	102	323	41	19	73	197	31	32	110	24	123	78	154	171	58	158	49	169	111	92	77	27	40	22	0	78	110	101
ENSG00000087157.16	PGS1	protein_coding	170	36	56	713	251	292	48	66	288	177	147	154	82	110	274	442	330	107	132	411	490	43	42	356	268	77	175	588	91	249	160	91	103	61	366	251	835	451	193	201	59	166	174	97	212	605	481
ENSG00000087191.10	PSMC5	protein_coding	3191	1231	844	12063	4458	3577	1830	1322	6210	6088	1787	817	1080	1904	5497	2764	8874	1590	2611	12114	8055	1927	1309	10083	2096	2636	1519	9720	3501	2222	1830	4449	6372	2362	5737	2500	3205	7685	5567	2524	695	1114	1043	397	3229	9917	8431
ENSG00000087206.14	UIMC1	protein_coding	1010	342	413	2717	2302	1305	442	563	1393	1657	1287	656	591	795	2061	944	1177	602	1005	2014	1892	527	520	2010	1009	497	740	1974	1145	489	642	913	1306	947	1205	905	681	1568	1266	550	135	463	478	1060	809	1878	1577
ENSG00000087237.8	CETP	protein_coding	112	0	0	14	103	285	2	0	0	1	204	3	0	6	0	99	0	4	2	0	235	7	1	0	41	3	47	5	5	4	146	0	0	1	22	46	9	8	4	1	19	2	1	0	2	4	4
ENSG00000087245.10	MMP2	protein_coding	1	0	0	2	0	1	0	1	2	0	0	0	0	0	0	2	0	0	4	0	0	0	1	0	0	0	0	0	0	1	0	6	0	0	0	0	0	0	0	0	0	0	0	0	0	0	0
ENSG00000087250.6	MT3	protein_coding	0	2	0	5	0	0	6	0	11	0	0	0	0	0	1	0	0	0	6	22	0	0	0	0	0	4	0	0	2	0	0	0	5	1	11	0	0	1	1	0	0	0	0	0	7	9	34
ENSG00000087253.9	LPCAT2	protein_coding	0	0	1	0	12	10	5	1	1	0	0	5	0	0	5	7	0	0	0	0	11	2	2	0	0	0	7	0	0	8	2	0	0	0	0	6	190	0	0	0	0	0	1	0	71	12	0
ENSG00000087258.11	GNAO1	protein_coding	18	9	7	60	43	4	16	23	8	66	10	11	11	27	30	12	15	6	50	4	7	19	7	27	27	11	6	19	50	74	23	117	52	41	35	7	65	19	23	16	0	25	28	14	53	14	24
ENSG00000087263.14	OGFOD1	protein_coding	1362	823	686	6930	1970	1921	1282	935	2744	2477	1094	1012	759	1446	2071	1123	2526	993	1192	4480	2422	878	757	3488	1274	860	628	4316	1495	1333	835	1945	2191	953	2255	1309	1505	3580	2148	1130	245	1138	1048	676	1657	3916	3059
ENSG00000087266.13	SH3BP2	protein_coding	177	23	24	185	361	183	61	16	54	178	93	158	102	57	60	50	137	23	130	98	266	52	31	61	390	32	185	34	118	283	236	8	59	69	113	199	1056	52	138	50	65	104	114	458	253	69	54
ENSG00000087269.13	NOP14	protein_coding	126	48	40	554	349	212	67	61	306	330	99	54	164	151	299	110	195	147	157	527	317	83	75	320	138	104	104	400	146	154	80	72	364	100	302	92	238	422	258	153	26	124	88	6	159	492	377
ENSG00000087274.14	ADD1	protein_coding	1779	674	352	3755	2994	1394	759	642	1361	1944	1128	779	567	920	1757	1410	1176	596	956	1588	3465	842	462	1495	2495	557	1349	1329	858	2065	1696	2060	1190	976	2032	1857	2060	2052	1327	1033	641	1438	1274	895	1582	2174	1610
ENSG00000087299.9	L2HGDH	protein_coding	23	28	36	294	75	81	27	29	96	61	60	96	84	63	130	101	48	104	90	58	47	26	12	67	31	24	35	55	103	65	21	101	24	53	196	45	181	76	44	15	5	47	226	345	157	108	77
ENSG00000087301.6	TXNDC16	protein_coding	122	64	115	821	270	63	156	495	479	377	229	304	165	317	522	64	261	197	358	297	164	112	223	421	207	141	107	424	673	140	108	211	222	200	451	316	254	491	377	245	63	100	349	254	411	580	370
ENSG00000087302.6	C14orf166	protein_coding	4351	2316	5396	10832	5811	8870	5126	6979	9796	8233	7647	8263	5595	9261	5976	3690	8251	7685	10017	13574	9055	3436	6977	9763	3766	3500	1679	11555	16234	1409	3593	2560	8653	3594	15455	4425	3895	9622	6086	7313	900	1760	1489	5304	6855	11729	8872
ENSG00000087303.14	NID2	protein_coding	67	21	43	103	153	48	35	24	12	163	50	41	5	61	102	13	7	27	22	39	28	21	32	37	4	9	49	35	13	47	68	0	21	32	0	27	44	15	51	13	6	69	56	0	76	46	63
ENSG00000087338.4	GMCL1	protein_coding	800	655	695	3183	1230	522	784	947	2517	2037	781	2803	710	1128	1855	363	2776	1287	1996	2396	1205	922	1013	2319	1076	813	611	2817	2451	1251	551	1587	1330	747	3351	942	2137	1781	1502	1366	233	1548	1134	5219	2996	1849	1924
ENSG00000087365.12	SF3B2	protein_coding	1431	924	470	5907	2924	2263	1163	572	1692	3484	1559	936	693	1043	3282	1772	1883	1052	1251	3365	3381	1133	789	2776	2634	897	1192	3125	1439	2796	1340	3855	2503	1109	2395	1042	3274	2705	1991	1918	410	1910	853	389	2392	2735	2456
ENSG00000087448.7	KLHL42	protein_coding	260	440	328	1225	590	430	779	358	524	1512	546	1535	481	522	978	383	1524	939	808	373	394	639	389	369	669	413	256	789	674	1879	497	428	920	272	1200	468	1480	564	414	971	199	906	904	1998	2218	740	401
ENSG00000087460.21	GNAS	protein_coding	8159	2882	3346	17052	10242	12575	5631	4342	16448	15787	5560	5485	2626	5741	11053	4295	18231	3213	4168	20505	14843	6080	3587	19075	8845	8012	3659	24253	8813	6933	7357	17169	18246	6980	12144	5650	11897	16844	12447	7803	2435	3744	2557	9383	16826	15861	14404
ENSG00000087470.15	DNM1L	protein_coding	2634	1924	1647	11300	5856	2873	2644	2194	4265	6092	3361	4370	1508	3130	5239	2065	3967	1827	2641	5057	3402	1684	1869	4684	1162	1725	2939	5300	3743	1923	2101	2569	3073	3793	3312	5216	3549	5704	4341	1671	554	2750	4085	3084	4349	6411	5568
ENSG00000087494.13	PTHLH	protein_coding	0	0	0	0	0	0	3	0	0	1	0	0	0	0	8	2	4	2	0	6	0	0	0	0	0	1	0	1	0	3	6	0	6	0	0	0	0	0	0	0	0	0	0	0	12	1	0
ENSG00000087495.14	PHACTR3	protein_coding	0	1	0	0	0	0	0	5	0	0	0	5	0	0	0	0	0	0	0	0	0	0	1	0	0	0	0	0	1	0	0	0	0	0	0	0	0	0	4	0	0	5	0	0	0	0	0
ENSG00000087502.15	ERGIC2	protein_coding	3678	1451	7247	9295	5522	7755	3106	9586	10028	5842	8635	9266	9618	12697	6407	2022	12708	14311	16228	11311	5707	2509	9254	9895	1546	2757	2116	11868	14933	739	1676	1807	8085	2908	15702	5450	1448	9114	6132	7914	778	1161	3008	11668	4867	15893	10339
ENSG00000087510.6	TFAP2C	protein_coding	0	0	0	1	0	0	0	0	0	0	0	0	0	0	0	0	0	0	1	0	0	0	1	0	0	0	0	0	0	0	0	0	0	0	0	0	0	0	0	0	0	0	0	0	0	0	0
ENSG00000087586.15	AURKA	protein_coding	160	25	10	291	168	138	58	48	146	146	133	50	10	64	95	137	105	36	34	214	114	17	62	119	62	27	38	209	85	51	148	79	106	43	51	171	25	185	162	27	33	37	57	58	178	279	174
ENSG00000087589.14	CASS4	protein_coding	0	47	95	395	16	3	203	116	177	861	17	152	135	182	353	22	301	175	206	429	28	54	106	72	0	173	2	251	138	423	7	365	82	72	449	4	521	127	229	150	0	192	142	344	773	171	174
ENSG00000087842.8	PIR	protein_coding	1	2	0	0	2	1	3	1	0	0	0	0	3	0	4	2	0	0	0	0	0	0	0	0	0	0	1	0	1	4	1	0	0	0	0	3	0	7	0	0	0	0	0	0	0	9	0
ENSG00000087884.12	AAMDC	protein_coding	83	59	179	348	150	259	83	203	239	266	268	316	361	430	242	70	463	413	337	361	198	131	338	442	127	143	35	409	724	83	126	20	291	101	699	88	379	295	212	339	55	107	117	109	327	342	266
ENSG00000087903.10	RFX2	protein_coding	68	40	178	499	170	128	104	73	208	307	66	137	120	177	331	64	317	164	121	521	183	66	148	188	41	260	52	369	189	515	76	238	287	64	255	59	314	221	91	126	16	161	144	127	629	379	331
ENSG00000087995.13	METTL2A	protein_coding	237	97	102	630	239	427	115	123	384	268	315	247	168	166	251	197	234	210	260	596	330	157	153	494	128	139	124	618	413	143	152	168	390	138	327	220	202	442	296	296	45	77	126	28	216	507	471
ENSG00000088002.9	SULT2B1	protein_coding	1	0	2	0	0	2	0	0	1	5	0	0	1	0	4	0	4	0	3	0	0	0	0	1	0	4	0	3	0	4	0	0	0	0	0	0	5	4	3	0	0	4	8	0	0	10	0
ENSG00000088035.13	ALG6	protein_coding	1288	545	1167	4418	2184	2600	619	1452	3902	996	3512	2819	1277	3282	2092	973	1711	1484	2652	2846	1402	514	1280	2467	560	397	897	2595	2653	284	484	88	1799	1717	3402	2960	403	2344	1858	1195	171	237	1597	1310	896	3820	3359
ENSG00000088038.15	CNOT3	protein_coding	32	27	12	177	70	49	38	20	101	122	40	32	29	34	74	53	67	9	38	91	115	36	19	70	27	33	24	82	15	248	74	206	140	65	84	33	143	97	71	41	38	89	24	0	133	85	55
ENSG00000088053.9	GP6	protein_coding	5	3	0	12	20	11	7	1	11	14	3	1	1	4	13	7	1	0	6	3	1	1	0	0	0	1	11	4	9	43	0	0	6	2	4	6	20	10	9	6	7	36	5	0	5	4	7
ENSG00000088179.6	PTPN4	protein_coding	425	2714	1006	10922	1095	1073	3811	1336	5205	6963	533	6675	967	3932	2119	558	7258	1352	5332	3751	484	2953	2148	6640	299	1982	492	2531	6973	3494	387	1964	2124	3846	8530	714	4056	3243	7308	1614	162	2962	1330	3606	4283	2442	5427
ENSG00000088205.10	DDX18	protein_coding	3871	3234	5731	22397	9684	5583	5091	7484	11410	10791	9265	9999	9761	11849	16891	7723	8464	14527	17751	15575	5851	4318	10045	11315	4716	3403	3867	13434	18262	3250	3339	6479	11095	5299	20123	5395	5607	14700	9481	11193	884	5130	6969	7747	6392	14695	15135
ENSG00000088247.13	KHSRP	protein_coding	69	31	16	84	94	104	36	48	56	115	76	107	27	48	68	46	132	40	88	112	128	41	17	69	360	38	24	108	36	241	109	288	134	43	160	42	374	79	87	85	28	60	39	33	138	89	99
ENSG00000088256.6	GNA11	protein_coding	47	3	2	13	26	2	7	4	9	17	4	10	6	1	24	15	46	5	2	38	24	7	2	14	49	21	6	129	13	108	8	8	35	1	7	15	10	45	10	25	4	22	15	12	18	73	42
ENSG00000088280.16	ASAP3	protein_coding	2	0	2	16	11	11	2	4	1	3	14	0	3	0	2	10	0	0	6	11	19	0	1	0	0	0	5	0	0	10	9	0	0	2	0	4	0	14	3	0	5	2	0	0	4	7	0
ENSG00000088298.10	EDEM2	protein_coding	271	96	68	979	626	856	104	74	524	528	263	197	62	176	545	372	713	174	117	966	538	190	85	778	136	240	195	1192	262	241	270	224	423	189	259	296	263	770	474	278	70	114	142	21	296	986	825
ENSG00000088305.16	DNMT3B	protein_coding	0	7	1	7	8	1	10	0	4	19	0	7	2	2	3	1	0	0	0	0	0	0	0	0	0	0	7	0	0	0	0	0	0	2	0	3	25	1	2	1	0	10	0	0	0	2	7
ENSG00000088320.3	REM1	protein_coding	0	0	0	0	0	0	0	4	1	0	0	0	0	0	0	0	0	0	0	0	0	0	0	0	0	0	0	0	0	0	0	0	0	0	0	0	0	0	0	0	0	0	0	0	0	0	0
ENSG00000088325.13	TPX2	protein_coding	1	0	0	52	33	22	4	15	46	7	107	4	0	30	22	38	28	14	0	20	27	13	14	12	16	8	20	14	28	45	68	0	39	48	90	43	50	60	18	5	29	4	5	0	12	51	28
ENSG00000088340.13	FER1L4	unitary_pseudogene	0	0	0	22	21	1	0	1	4	16	0	0	0	0	10	3	0	8	1	2	0	3	4	1	0	1	2	6	0	21	11	0	0	8	0	0	1	3	3	0	2	16	4	0	16	10	2
ENSG00000088356.5	PDRG1	protein_coding	583	124	242	1206	734	1398	264	388	843	830	661	509	330	454	1227	353	1278	345	466	2068	1582	389	370	1273	516	407	246	1581	1032	153	279	620	969	295	1304	339	574	882	691	832	102	130	87	162	442	1288	1115
ENSG00000088367.18	EPB41L1	protein_coding	4	0	1	0	3	41	0	7	0	0	3	0	0	0	0	1	3	0	1	0	2	0	0	2	0	0	0	1	0	3	5	0	2	1	10	0	3	0	0	0	0	3	0	0	0	0	0
ENSG00000088386.13	SLC15A1	protein_coding	2	0	1	0	0	9	1	3	1	1	1	2	0	0	0	1	0	1	0	3	0	0	0	0	0	0	0	0	5	26	1	0	0	0	5	2	10	0	0	0	0	2	7	0	2	0	1
ENSG00000088387.15	DOCK9	protein_coding	552	884	626	2120	905	387	1173	842	1050	2949	432	2185	673	880	1284	229	1814	776	991	1113	385	845	635	802	754	901	316	1326	795	2551	341	679	975	614	1672	387	2839	1107	725	1196	216	1842	1326	3364	3077	966	777
ENSG00000088448.12	ANKRD10	protein_coding	3057	611	1267	7523	7045	4392	1144	1518	2030	2097	4833	2436	1570	2154	4565	4803	1678	2740	4092	1916	3182	525	1339	1781	4273	442	3755	2111	3744	1444	2446	2540	1208	928	2117	4048	2865	2341	1835	1071	720	728	979	2780	1931	3983	3416
ENSG00000088451.8	TGDS	protein_coding	1597	983	2147	7626	2963	3162	1218	2805	5116	2210	3462	3402	2185	4762	4012	1788	3888	3715	4459	4294	2201	846	3220	4930	360	711	1560	4738	6213	124	360	365	3194	1541	3634	3121	456	4686	3260	1265	269	502	1290	2910	815	6329	5308
ENSG00000088538.12	DOCK3	protein_coding	17	34	39	176	15	35	52	28	48	126	18	61	17	45	108	26	15	43	30	37	13	22	17	53	24	35	23	62	134	27	11	374	21	43	43	14	55	73	90	7	5	117	43	4	4	94	131
ENSG00000088543.12	C3orf18	protein_coding	3	6	3	32	21	3	2	1	6	6	1	5	0	14	27	21	36	0	41	31	44	1	13	29	70	9	10	39	18	23	24	0	20	6	11	27	1	18	8	15	2	1	6	2	19	16	19
ENSG00000088682.11	COQ9	protein_coding	382	118	199	1994	663	499	142	157	705	427	385	160	118	390	951	554	552	181	213	1687	934	167	193	1203	270	203	316	1061	489	209	203	445	625	229	699	456	130	1168	652	425	102	192	302	13	148	1315	1473
ENSG00000088726.13	TMEM40	protein_coding	5	0	0	0	1	5	0	0	0	0	1	0	0	1	0	0	0	0	0	0	0	5	0	0	0	5	0	0	0	1	0	0	0	0	0	5	61	0	0	0	0	4	0	0	40	0	0
ENSG00000088727.10	KIF9	protein_coding	74	57	172	450	348	252	92	96	324	496	193	205	184	294	298	106	410	190	302	961	566	205	179	389	195	222	107	377	412	174	108	250	235	107	503	62	198	174	182	259	29	72	46	439	497	448	450
ENSG00000088756.10	ARHGAP28	protein_coding	3	0	2	0	2	0	0	4	0	0	0	0	0	0	0	0	0	4	0	0	0	0	0	0	0	0	0	0	0	26	0	0	0	0	0	0	2	0	5	0	0	1	4	0	1	0	0
ENSG00000088766.9	CRLS1	protein_coding	957	398	801	3615	1814	2207	716	940	2380	1947	1015	1121	541	765	2375	1199	2157	993	1599	3860	2235	909	1122	3428	1588	1299	950	4415	3214	739	673	994	1492	478	2481	1778	1001	2569	1619	1263	412	499	950	2508	1286	3291	2712
ENSG00000088782.4	DEFB127	protein_coding	0	0	0	0	0	0	0	0	0	0	0	0	0	0	0	0	0	0	0	0	0	0	0	0	0	0	0	0	0	0	0	0	0	0	0	0	0	0	0	0	0	0	0	0	0	0	0
ENSG00000088808.14	PPP1R13B	protein_coding	156	195	94	664	480	257	251	139	240	888	148	273	100	353	386	85	254	47	153	401	240	287	120	233	128	247	194	216	255	740	108	229	206	228	264	149	449	317	282	121	39	600	199	207	347	413	344
ENSG00000088812.15	ATRN	protein_coding	67	78	52	414	283	132	107	58	173	220	142	222	92	228	148	101	180	101	242	115	72	73	58	119	189	55	115	171	170	184	135	167	154	100	405	147	362	174	98	114	51	183	111	494	276	120	233
ENSG00000088826.15	SMOX	protein_coding	6	0	0	7	2	0	6	0	6	4	4	3	0	0	0	4	16	0	14	11	6	2	0	1	7	5	4	3	1	25	30	0	2	1	0	0	43	0	0	6	13	3	2	0	10	12	7
ENSG00000088827.10	SIGLEC1	protein_coding	1	0	3	0	0	0	1	0	0	0	0	0	0	0	0	0	1	3	0	0	0	0	0	0	0	0	2	0	0	2	0	0	0	0	0	0	127	0	0	0	0	0	0	0	18	0	0
ENSG00000088832.12	FKBP1A	protein_coding	1275	283	1163	1854	878	3811	651	1446	2536	1125	1266	862	685	1154	893	336	2164	784	1029	3162	3099	1027	943	2910	2095	756	446	3394	2423	838	1422	2099	2827	703	3936	1085	2701	1630	1384	1787	320	216	178	787	2091	2819	2404
ENSG00000088833.15	NSFL1C	protein_coding	1034	344	249	3797	1550	1079	630	285	2022	1646	692	322	287	537	1296	915	1554	235	468	3538	2607	537	354	2921	850	831	569	3348	894	752	435	756	2179	697	993	897	753	2565	1878	652	182	599	735	189	1046	2847	2481
ENSG00000088836.10	SLC4A11	protein_coding	17	1	0	11	16	0	2	0	9	12	3	0	0	0	3	2	9	0	0	4	6	6	1	10	0	3	2	11	5	40	10	0	0	9	0	6	2	11	20	0	2	13	0	11	8	2	1
ENSG00000088854.12	C20orf194	protein_coding	46	103	39	279	243	85	114	36	37	198	147	187	68	91	175	131	79	45	77	63	137	92	47	64	106	31	116	97	63	346	81	61	64	107	90	115	420	155	150	17	16	185	295	51	107	149	99
ENSG00000088876.9	ZNF343	protein_coding	167	19	22	438	192	92	41	27	172	147	133	46	50	123	201	157	159	94	91	296	294	94	24	243	147	42	155	263	73	77	98	56	117	89	165	186	128	185	202	67	46	142	79	2	85	327	307
ENSG00000088881.18	EBF4	protein_coding	0	2	1	13	1	0	0	1	4	10	0	9	1	0	4	1	1	3	5	4	0	4	1	14	0	2	0	7	4	19	0	0	4	2	2	0	4	3	2	1	0	7	6	0	8	5	22
ENSG00000088882.7	CPXM1	protein_coding	0	0	0	0	0	12	0	0	2	0	6	0	0	0	0	3	0	0	0	0	0	0	0	0	2	0	4	0	0	0	0	0	0	0	0	0	0	0	0	0	0	0	0	0	2	0	0
ENSG00000088888.15	MAVS	protein_coding	194	71	77	498	350	176	75	123	210	273	185	234	124	184	394	288	339	165	235	217	217	131	79	310	535	108	151	311	249	781	334	661	233	103	664	177	815	196	183	247	94	408	359	286	233	320	303
ENSG00000088899.12	LZTS3	protein_coding	19	5	53	207	90	10	7	76	74	29	36	27	46	34	332	33	41	98	73	153	112	18	26	40	154	11	63	205	54	64	55	476	112	36	182	26	62	172	51	173	27	23	156	87	34	156	159
ENSG00000088926.11	F11	protein_coding	4	0	0	0	13	7	0	0	0	1	0	0	3	0	4	0	0	0	0	0	5	0	0	0	0	0	1	1	0	0	0	0	0	0	0	0	0	0	2	0	0	1	7	0	0	1	0
ENSG00000088930.7	XRN2	protein_coding	5070	2604	2864	21091	9871	5357	3905	3334	9118	7305	5805	4353	3666	5374	10281	5361	6320	5462	7883	11009	6336	2709	3828	9246	2624	2389	5479	11759	8209	1664	2683	4408	7083	6165	8484	7531	4981	12501	7592	5084	799	2654	5048	6176	6062	14702	11086
ENSG00000088970.13	KIZ	protein_coding	573	198	307	2227	1396	872	285	393	1122	981	866	720	422	797	1269	959	725	504	728	1716	881	246	569	1424	130	273	472	1367	1311	218	85	647	724	619	1062	741	343	1123	1019	375	83	339	720	372	404	1341	1303
ENSG00000088986.8	DYNLL1	protein_coding	6649	2052	10328	9778	9358	17929	5044	11830	13539	12992	15111	11109	12652	16104	9039	3533	17840	14442	17658	19275	20106	6605	14932	16538	8984	8308	2552	16735	30228	2150	7836	7392	11797	4109	29470	6456	7034	9684	8234	14210	2164	1654	1555	5037	13326	9874	8830
ENSG00000088992.15	TESC	protein_coding	304	45	43	192	542	439	116	14	139	314	477	153	35	70	42	239	604	49	77	290	2061	310	84	396	117	280	171	359	317	177	586	34	430	131	373	364	365	423	392	116	234	146	26	0	247	184	207
ENSG00000089006.14	SNX5	protein_coding	3582	918	1324	6245	5195	4891	1584	1504	3708	3491	4624	2381	1477	2711	3094	3309	4101	1751	3162	4538	5172	1173	1778	5284	2610	1307	2396	4542	4300	830	1948	1245	3367	1887	3906	4907	2111	4439	3489	2061	843	1146	1591	1381	3398	4386	3383
ENSG00000089009.13	RPL6	protein_coding	5265	1656	7180	9775	7246	11367	3712	8599	10705	10196	8034	8718	8270	10244	7856	3412	17617	13755	14277	19947	18032	7687	11155	14412	17806	6961	2556	17343	21039	8470	10046	19095	13248	3797	29869	4197	16945	13367	8265	18418	2421	2603	1748	16630	14887	12989	11038
ENSG00000089012.12	SIRPG	protein_coding	2	17	27	380	0	2	22	154	484	282	1	3	31	154	448	3	199	89	21	1009	1	80	13	193	1	100	0	366	101	1	0	1	119	29	91	0	8	282	70	124	0	12	59	1	205	525	427
ENSG00000089022.11	MAPKAPK5	protein_coding	398	126	160	1393	705	655	210	320	593	820	369	355	228	298	787	377	790	344	446	1822	960	315	220	1079	664	294	283	1613	370	654	274	1044	486	299	859	458	1001	1056	674	557	98	342	248	921	776	1082	1061
ENSG00000089041.14	P2RX7	protein_coding	14	16	13	94	123	18	3	17	32	38	35	43	22	22	68	117	45	12	48	43	113	9	32	67	67	16	37	44	54	27	28	2	13	28	69	37	674	80	37	3	2	17	10	0	89	26	23
ENSG00000089048.12	ESF1	protein_coding	2129	966	2820	7945	5419	3337	1412	3123	3834	3411	5798	3837	5221	4515	5764	3026	2261	7580	9621	3394	2126	1275	4154	2700	2572	905	3054	4241	7402	993	1313	3252	2761	1779	4183	3195	1383	4133	2189	2872	396	1483	2949	3386	1787	5296	4254
ENSG00000089050.12	RBBP9	protein_coding	323	102	116	696	179	413	178	179	647	237	299	414	167	181	210	116	934	204	203	547	498	189	229	870	489	204	240	1471	553	222	349	486	506	106	787	641	354	549	393	413	106	234	199	1862	543	1075	694
ENSG00000089053.10	ANAPC5	protein_coding	2682	1281	1171	13477	7413	4986	1768	1698	6466	6907	3158	2292	1334	3257	9537	4183	5714	1467	2157	10701	5013	1723	1866	7921	2082	2161	3434	9310	2776	2391	2156	1939	5215	4460	3738	4259	3229	9019	6170	1662	627	2821	3838	1328	3208	12123	10014
ENSG00000089057.12	SLC23A2	protein_coding	309	217	167	1089	791	339	278	220	209	965	419	490	165	366	783	254	373	256	331	262	403	254	193	294	234	125	422	343	305	406	323	353	198	469	324	275	438	383	436	128	84	412	529	227	641	456	292
ENSG00000089060.9	SLC8B1	protein_coding	61	41	76	635	152	25	53	128	123	108	22	60	64	115	448	84	155	129	55	184	143	29	55	123	23	40	73	306	55	208	33	214	170	33	102	38	359	407	85	88	5	176	280	1	109	407	396
ENSG00000089063.12	TMEM230	protein_coding	3860	571	3238	6221	4030	7096	1497	4341	11743	3746	6247	3502	5113	6202	4665	2482	12559	9209	13978	15833	7051	2728	5560	12271	2499	2955	1407	14316	13254	649	1698	535	7211	2273	18748	6864	1494	9459	5836	8789	921	624	1574	4056	3019	12133	10668
ENSG00000089091.14	DZANK1	protein_coding	247	67	75	427	667	234	82	109	76	178	242	451	103	236	297	126	183	131	53	247	568	103	176	295	249	30	349	336	192	80	216	205	108	142	179	272	599	247	179	81	61	159	351	222	269	239	280
ENSG00000089094.14	KDM2B	protein_coding	755	886	494	2347	1852	824	870	627	1395	3686	889	2171	471	1063	1081	577	1789	829	1490	1120	2573	1198	862	1440	2457	595	1500	713	1826	1237	1618	2244	964	1704	2498	950	3643	811	1009	780	317	2751	1265	4867	3598	701	830
ENSG00000089101.15	CFAP61	protein_coding	5	11	2	7	3	16	8	1	7	28	3	8	0	8	11	2	0	2	14	5	0	14	3	29	1	8	8	8	85	8	0	0	12	3	16	0	11	3	4	0	0	3	0	0	19	7	41
ENSG00000089116.3	LHX5	protein_coding	0	0	0	0	0	1	0	0	0	0	0	0	0	0	0	0	0	0	0	0	0	0	0	0	0	0	0	0	0	0	0	0	0	0	0	0	0	0	0	0	0	0	0	0	0	0	0
ENSG00000089123.13	TASP1	protein_coding	1186	368	1014	3688	3867	1652	639	1204	1443	1789	2005	914	969	1821	3326	1067	1073	1276	1841	2575	2424	673	1498	1747	686	477	1625	2107	1649	144	303	1069	1366	1132	1773	1580	259	2175	1605	774	236	471	858	1432	944	2641	2332
ENSG00000089127.10	OAS1	protein_coding	786	90	103	1042	1505	856	167	146	320	177	801	87	145	102	332	1670	778	575	570	168	1430	95	429	1349	511	49	318	476	233	293	750	483	514	135	1366	1564	1814	2569	1320	713	215	94	157	25	1503	3111	2562
ENSG00000089154.8	GCN1L1	protein_coding	352	369	215	1487	851	479	389	343	376	1750	440	731	271	535	1129	494	578	280	398	653	681	578	381	446	879	280	500	603	341	2613	760	2623	591	491	851	203	2961	691	587	481	159	1123	451	314	1572	718	725
ENSG00000089157.13	RPLP0	protein_coding	12709	2582	13085	11922	11201	32205	6978	16601	24631	20902	18071	18310	10774	15991	10281	4884	52562	16247	17259	38889	39555	18603	12520	26996	40198	16976	4127	40847	29076	17691	22087	67418	29855	6280	52440	6908	26303	27390	14465	37919	7286	6710	2405	14057	28392	29114	26340
ENSG00000089159.13	PXN	protein_coding	6	255	122	626	21	10	273	131	295	958	13	347	117	207	742	7	374	170	215	531	4	452	308	455	9	228	5	517	545	1524	30	2123	555	231	992	8	1152	489	494	652	22	643	256	118	815	656	493
ENSG00000089163.4	SIRT4	protein_coding	10	12	47	195	48	86	51	53	122	74	80	48	62	101	108	54	110	92	170	68	49	28	39	116	55	6	18	80	86	56	20	0	35	11	82	28	6	71	48	56	4	26	50	0	20	134	98
ENSG00000089169.12	RPH3A	protein_coding	0	0	3	0	0	0	0	5	0	0	0	2	0	0	0	0	0	0	0	0	0	0	0	0	0	0	0	0	0	3	0	0	2	0	0	0	39	0	0	0	0	2	0	0	0	0	0
ENSG00000089177.15	KIF16B	protein_coding	134	16	81	268	482	189	48	68	208	185	129	120	130	127	252	175	178	153	72	272	244	40	62	174	93	59	79	169	86	76	72	0	217	99	272	158	106	343	151	123	21	55	130	107	99	293	244
ENSG00000089195.12	TRMT6	protein_coding	1012	824	962	6055	1975	1558	1462	870	2259	2627	1175	1685	1289	1697	3342	931	2741	1533	2118	4428	1960	1078	1876	3770	1080	1092	1128	4332	2828	581	730	2372	2789	1208	3632	1354	1241	3044	1744	1697	209	635	980	1180	1591	3867	2364
ENSG00000089199.7	CHGB	protein_coding	5	1	20	86	8	2	0	11	25	1	0	0	2	12	130	0	0	28	9	190	1	0	117	143	0	0	5	240	109	4	5	99	122	10	10	0	1	118	122	19	3	3	6	0	0	116	7
ENSG00000089220.4	PEBP1	protein_coding	1707	891	959	7072	2865	3465	1521	1160	4648	2589	2910	1572	1204	2081	2507	1648	6503	1925	2567	9496	5485	1577	1313	6928	2399	1812	768	9000	2889	2016	3069	2807	5135	887	6853	2217	2387	6448	3351	3974	1137	1031	678	920	2693	7259	6794
ENSG00000089225.17	TBX5	protein_coding	0	0	1	0	0	0	0	0	0	0	0	0	0	0	1	1	0	0	0	0	0	0	0	0	0	0	0	0	0	0	0	0	0	0	0	0	0	0	0	0	0	0	0	0	0	0	0
ENSG00000089234.13	BRAP	protein_coding	772	534	427	4023	1987	1392	764	779	1797	1757	1019	974	569	1034	2383	872	1821	512	1115	3096	1761	531	777	2785	877	793	737	3271	1205	517	725	932	1352	577	2069	1216	1161	2492	1498	978	210	756	979	548	1636	2832	2317
ENSG00000089248.6	ERP29	protein_coding	1065	311	537	2141	1385	1446	475	560	1823	1267	827	447	572	719	1187	768	3862	1264	1115	3577	2454	649	595	3109	2634	835	280	3762	1459	1658	1918	2870	2524	595	3076	665	2373	2251	1438	2000	561	367	525	899	1570	3174	2649
ENSG00000089250.16	NOS1	protein_coding	3	0	2	0	0	1	0	4	4	0	0	0	0	0	0	0	0	0	0	0	0	0	0	0	0	0	0	0	0	5	0	0	0	1	0	0	1	0	0	0	0	0	0	0	0	0	3
ENSG00000089280.16	FUS	protein_coding	1689	1319	1351	6830	5983	2246	1508	2285	2125	6284	2412	2054	1702	2235	6054	2686	1623	1941	2676	2425	2523	1613	2177	2046	2460	1182	2594	2388	2534	5919	2036	4635	2693	2744	2200	2080	4110	4105	2582	1547	342	3522	2988	1529	3135	3958	3384
ENSG00000089289.13	IGBP1	protein_coding	1278	565	1066	3987	2152	1969	932	1717	3104	2474	1991	1154	1424	1928	2255	1051	3150	1926	2233	4812	3257	1170	1662	3987	1925	1083	706	4889	4431	1223	1965	3681	3255	1276	4165	1682	2740	3168	2206	2658	614	840	640	1689	2823	3715	3344
ENSG00000089327.12	FXYD5	protein_coding	6007	1040	3102	7553	5871	10179	2756	4139	11621	7468	4818	3506	2523	3536	5815	2054	15097	2895	2533	22717	15274	4100	3048	15024	7259	4653	1898	21342	5608	2523	4716	10446	26234	3880	13596	5122	5286	18348	10052	10996	1824	1230	1498	164	8585	19810	16661
ENSG00000089335.18	ZNF302	protein_coding	1439	536	749	5535	1868	1822	800	1557	2001	1069	2340	2777	1381	2161	2565	2262	2280	2030	3123	1788	973	589	1087	1688	1635	196	1284	2107	1485	528	429	945	1191	498	4223	1891	886	2100	1412	2018	388	1390	2462	7229	1462	2949	2703
ENSG00000089351.12	GRAMD1A	protein_coding	109	59	59	477	87	196	93	83	305	234	105	99	130	102	151	75	472	155	173	436	178	137	48	250	128	148	36	366	86	505	93	133	274	84	266	65	499	386	230	145	41	294	244	21	543	531	517
ENSG00000089356.14	FXYD3	protein_coding	1	0	0	1	0	1	0	0	0	2	0	0	0	0	2	1	1	0	0	3	0	0	0	0	0	0	1	16	0	1	0	0	0	0	0	0	0	0	0	0	0	0	0	0	0	0	0
ENSG00000089472.14	HEPH	protein_coding	0	0	2	0	0	9	0	5	7	0	0	0	1	2	0	0	0	0	0	0	0	1	0	0	0	0	0	0	0	3	0	0	0	0	0	1	40	0	4	0	0	0	0	0	0	0	0
ENSG00000089486.14	CDIP1	protein_coding	138	37	35	294	191	212	73	49	187	233	62	65	51	54	130	74	277	109	71	397	499	152	48	239	559	95	90	238	165	315	194	661	207	44	358	81	551	155	152	139	49	164	23	116	491	288	274
ENSG00000089505.15	CMTM1	protein_coding	0	0	0	1	4	2	1	4	6	2	5	0	0	0	0	1	11	1	0	3	2	3	0	1	0	0	0	1	1	13	0	0	5	0	0	3	0	3	3	0	2	0	0	0	0	0	2
ENSG00000089558.6	KCNH4	protein_coding	16	1	2	1	13	8	2	0	1	1	7	1	0	0	1	7	2	5	0	1	16	5	0	10	4	1	4	2	4	0	11	3	1	8	5	9	2	2	0	0	1	1	0	0	0	0	2
ENSG00000089597.14	GANAB	protein_coding	261	85	72	605	298	207	131	73	335	330	100	170	59	130	250	227	446	97	136	584	405	180	47	311	509	234	134	511	96	568	297	414	400	275	438	181	421	475	283	309	147	251	174	10	239	315	474
ENSG00000089639.8	GMIP	protein_coding	222	100	55	375	344	291	106	80	192	345	231	126	81	159	300	188	403	104	115	350	509	227	115	211	624	138	237	224	79	728	449	1637	334	176	360	180	1345	241	230	310	124	415	162	66	509	319	287
ENSG00000089682.14	RBM41	protein_coding	848	260	561	2319	1982	1172	280	797	1228	898	1253	807	543	887	1140	675	824	520	943	979	973	315	645	1102	764	223	753	918	851	702	492	25	799	657	1015	1229	359	1272	965	402	279	829	1431	158	979	1564	1365
ENSG00000089685.12	BIRC5	protein_coding	24	0	1	0	62	6	0	1	1	6	43	0	1	0	6	8	1	0	0	14	9	0	0	3	22	0	0	1	0	1	45	1	4	0	0	2	4	0	0	9	16	4	4	0	0	0	2
ENSG00000089692.6	LAG3	protein_coding	1	106	11	420	3	0	122	2	148	421	0	203	0	121	15	2	209	14	142	190	10	270	14	643	0	132	0	35	225	311	0	143	61	214	456	4	641	129	717	10	0	207	9	133	533	58	383
ENSG00000089693.8	MLF2	protein_coding	1700	372	284	4401	1838	3833	713	447	2396	1571	1384	938	176	625	1554	1291	2528	187	468	4727	4213	869	210	4415	1437	1015	601	4232	826	1380	901	1914	3018	726	1518	1563	1924	3455	2452	824	486	598	403	217	1562	3847	3726
ENSG00000089723.7	OTUB2	protein_coding	6	1	0	8	9	0	3	10	12	6	0	16	0	13	10	2	3	0	0	4	0	1	2	0	1	1	0	5	0	22	2	1	8	6	0	0	0	3	4	21	0	3	3	0	0	7	4
ENSG00000089737.13	DDX24	protein_coding	3643	2753	2339	22599	9622	4142	4072	3185	6841	11468	4453	2809	4148	5478	11104	4706	6418	4858	6616	10849	7270	3671	4823	8134	4456	2644	3383	10508	6792	5744	3448	9512	9823	5265	7513	2849	5554	11484	8600	5000	723	4645	3497	1881	7701	11470	10409
ENSG00000089775.9	ZBTB25	protein_coding	860	302	865	3397	1298	1036	457	1156	1636	1170	1022	1360	907	1241	3523	782	1784	1826	1765	2298	1121	561	990	1732	1113	438	817	3019	1458	733	820	1379	1743	610	1890	998	1562	2135	1069	1245	198	408	1687	1849	1423	3000	1771
ENSG00000089818.14	NECAP1	protein_coding	1252	798	1034	6824	2819	1474	877	1283	2522	2459	1531	1992	1196	2063	4221	1460	2075	1276	2155	2156	1366	751	1171	2087	1702	580	1446	2818	2060	582	689	1072	1560	1352	2971	1641	1959	3224	2618	1623	262	1230	2192	1597	1841	3570	3073
ENSG00000089820.13	ARHGAP4	protein_coding	153	30	17	306	217	70	48	30	118	134	41	34	14	44	255	200	47	27	68	183	205	56	37	100	152	43	105	155	46	365	175	348	187	100	60	132	503	191	130	65	51	124	92	14	164	311	301
ENSG00000089847.10	ANKRD24	protein_coding	8	0	0	0	6	22	2	1	12	9	4	1	1	0	1	4	0	0	2	5	161	0	0	0	0	0	4	6	1	2	10	0	2	0	0	12	2	1	4	0	4	1	0	0	2	2	2
ENSG00000089876.9	DHX32	protein_coding	282	75	73	678	594	300	69	76	306	488	392	369	167	247	531	382	382	116	125	527	428	86	96	302	283	144	330	408	348	73	115	314	205	58	348	143	182	228	102	171	30	178	117	195	217	613	506
ENSG00000089902.9	RCOR1	protein_coding	517	289	281	1067	908	470	514	679	599	1106	446	969	333	680	732	213	797	319	585	677	977	412	606	896	1018	308	389	841	1041	422	428	1275	676	531	1158	370	2152	570	623	708	218	466	254	1451	1614	642	265
ENSG00000089916.15	GPATCH2L	protein_coding	1840	1266	1387	6220	3822	1259	1591	1584	2184	3446	2282	2742	2007	2909	3522	1680	2203	2356	4262	1729	1983	1034	1753	1679	1741	752	2094	1807	2746	1551	1189	2310	1565	1418	2167	2520	1965	2307	1992	1000	482	2353	2905	3728	2537	2699	1952
ENSG00000090006.15	LTBP4	protein_coding	31	15	21	190	57	27	24	7	71	44	24	7	17	11	58	39	51	12	19	76	53	19	12	58	5	55	13	85	18	27	20	64	96	28	22	11	40	135	71	5	10	30	36	3	39	48	86
ENSG00000090013.7	BLVRB	protein_coding	104	74	86	399	241	310	128	83	193	266	129	91	56	166	84	45	118	116	120	361	888	112	65	274	110	148	58	213	587	39	110	95	177	71	431	102	248	119	166	174	20	40	11	33	234	127	231
ENSG00000090020.8	SLC9A1	protein_coding	36	58	11	132	68	54	42	27	85	223	30	63	12	27	60	37	218	6	7	60	88	81	9	81	57	129	47	94	40	466	92	516	59	68	168	28	249	77	92	55	11	182	26	14	278	91	82
ENSG00000090054.11	SPTLC1	protein_coding	807	321	642	3689	1811	1415	785	812	2139	1044	1001	1017	740	881	2146	657	1501	937	1266	3068	1511	573	1158	2474	505	554	624	3953	1687	128	324	1	1734	614	1862	1380	608	2229	1527	1033	205	215	496	718	1032	3634	2256
ENSG00000090060.15	PAPOLA	protein_coding	7764	2199	5317	14564	9313	12295	4091	7607	13235	8017	8500	9627	6583	8655	7804	4216	15258	7374	10327	11403	10011	4351	4922	10303	7539	4466	4747	11773	14332	2252	4949	6780	7434	4299	15324	9891	5675	7882	6241	7385	2005	3255	4795	14124	9522	10294	8073
ENSG00000090061.15	CCNK	protein_coding	295	179	226	1190	733	385	280	345	617	955	591	372	550	794	734	243	328	525	743	816	755	368	609	678	349	208	251	512	847	168	163	560	786	360	977	294	232	712	529	545	50	216	299	173	376	954	737
ENSG00000090097.18	PCBP4	protein_coding	20	4	1	25	12	7	5	1	11	20	2	2	7	2	13	20	11	1	9	37	49	15	1	54	35	21	2	37	6	38	7	53	22	4	32	18	20	79	38	37	18	11	12	0	28	47	41
ENSG00000090104.9	RGS1	protein_coding	7685	6938	35010	103286	21499	23982	24668	37025	46583	28518	11990	22050	21967	27581	42147	2694	39075	30523	23985	37430	14450	18571	69694	67903	2832	35247	3794	99721	109320	6118	6455	16611	51819	30054	46201	11875	26525	51713	29407	24484	1064	5401	14530	27331	49256	66021	33742
ENSG00000090238.9	YPEL3	protein_coding	2899	275	486	2679	3280	5397	528	808	2653	1879	2341	1419	466	808	1778	1793	5714	916	1028	5011	9136	890	352	4620	3402	891	912	4736	1389	2540	2584	1156	3613	978	3202	2690	3507	3288	3250	2087	1095	939	585	299	2286	3760	3509
ENSG00000090263.13	MRPS33	protein_coding	733	164	1396	1550	1341	1632	350	1867	2178	737	2385	1367	2537	2767	1473	1003	1728	3881	3646	3678	2580	544	2315	2398	1540	384	499	2693	3577	394	1140	1169	1816	563	4958	1051	819	2366	1144	2861	277	216	493	2663	877	2290	2612
ENSG00000090266.10	NDUFB2	protein_coding	4492	1171	7099	5624	6081	10178	2483	7541	7139	8591	10552	8603	10526	12241	6451	2472	12304	15293	17916	13268	14443	6565	12099	11191	13692	5050	2221	10509	24094	4108	5415	3904	6791	2724	23633	3635	12559	7145	6775	11689	1479	1603	905	16085	12433	8475	8108
ENSG00000090273.11	NUDC	protein_coding	4003	1078	835	10018	5282	5183	1807	1061	6494	5752	3119	880	1256	2103	3771	2889	6208	1263	2129	12560	11212	1655	1296	10043	3160	2557	1701	9553	3683	1686	2069	2961	6891	1951	7130	2392	1362	6664	4959	3150	682	1052	584	518	2689	10714	9380
ENSG00000090316.13	MAEA	protein_coding	533	924	278	3376	1152	662	1426	322	981	2917	506	2024	460	593	1882	1125	2299	612	746	2364	1437	1417	428	2023	777	1799	680	2791	936	4889	601	2502	1966	767	1340	864	5090	2198	1100	747	202	2750	837	390	5194	2024	1725
ENSG00000090339.6	ICAM1	protein_coding	138	21	6	34	213	99	94	3	21	175	66	45	0	6	16	67	33	0	20	35	324	69	13	21	171	38	82	22	21	56	109	0	34	13	7	32	625	12	19	4	27	24	6	0	170	13	10
ENSG00000090372.12	STRN4	protein_coding	149	57	32	273	181	216	106	41	180	314	67	146	40	68	149	109	218	29	64	218	403	98	19	134	329	73	70	134	46	246	247	288	140	87	238	51	684	136	119	86	47	191	88	33	276	160	141
ENSG00000090376.6	IRAK3	protein_coding	86	4	3	0	211	35	18	1	12	34	40	38	0	0	23	78	20	32	0	0	36	5	7	0	71	2	119	23	0	29	105	1	15	0	0	322	1002	4	0	0	24	16	11	0	308	0	0
ENSG00000090382.4	LYZ	protein_coding	39	15	0	0	79	0	1	0	1	80	0	9	0	0	0	0	39	2	0	0	888	236	9	9	114	109	30	29	0	77	37	0	10	0	0	377	1144	13	6	0	66	18	1	0	1364	0	1
ENSG00000090402.5	SI	protein_coding	1	0	1	0	0	0	0	0	0	0	0	0	0	0	0	0	0	3	0	0	0	0	1	0	1	0	0	0	0	3	0	0	0	0	0	0	6	0	0	0	0	0	0	0	0	0	0
ENSG00000090432.6	MUL1	protein_coding	245	75	55	937	307	476	68	46	399	233	257	122	85	155	197	233	444	123	79	744	687	154	118	698	446	212	120	733	118	398	314	464	315	78	460	230	409	504	336	227	57	144	73	113	299	783	619
ENSG00000090447.9	TFAP4	protein_coding	1	1	7	14	3	4	0	0	11	0	1	2	7	6	3	2	0	8	11	3	7	0	1	0	13	1	3	4	0	22	0	8	4	2	2	4	11	3	1	9	4	0	5	0	1	8	11
ENSG00000090470.12	PDCD7	protein_coding	459	253	239	1488	687	690	344	197	652	808	358	456	230	517	522	480	755	235	748	1061	911	274	393	891	674	203	329	1064	635	540	395	1130	692	427	1688	431	536	884	658	542	172	591	478	392	795	980	934
ENSG00000090487.8	SPG21	protein_coding	1671	249	781	3329	2140	2933	399	980	3478	1047	1553	867	436	807	2585	1784	3314	1101	1958	5944	3825	717	891	5020	1892	765	859	5978	2442	293	1093	2041	1689	680	4628	3003	983	3858	2150	2557	531	342	722	1828	973	5110	4308
ENSG00000090512.9	FETUB	protein_coding	0	0	0	0	0	0	0	0	0	0	1	0	0	0	0	1	0	0	0	0	0	0	0	0	0	0	0	0	0	0	0	0	0	0	0	0	7	0	0	0	0	0	0	0	0	0	0
ENSG00000090520.8	DNAJB11	protein_coding	1799	942	745	5863	3459	2421	1914	909	4425	4317	1652	1690	898	1338	2851	1639	5209	1130	1673	6759	3976	1477	1216	6838	1867	2691	1178	5081	3608	1444	2036	3012	3063	1986	5428	2155	3198	4050	3673	1721	882	808	950	1332	3535	4528	4199
ENSG00000090530.7	LEPREL1	protein_coding	0	0	0	0	1	2	0	1	6	0	0	0	0	0	0	0	0	0	0	0	0	0	0	0	0	0	0	0	2	0	0	0	0	0	0	0	21	0	0	0	0	0	0	0	0	0	2
ENSG00000090534.15	THPO	protein_coding	0	0	1	0	0	0	0	0	0	0	0	0	0	0	0	0	0	0	0	0	0	0	0	0	0	0	1	0	0	0	0	0	0	0	0	0	0	0	0	0	0	0	0	0	0	0	0
ENSG00000090539.13	CHRD	protein_coding	2	0	0	0	0	0	0	0	4	0	1	0	0	0	0	0	0	0	0	0	0	0	0	0	0	0	2	0	0	0	1	0	0	0	0	0	1	0	0	0	0	1	0	0	0	0	0
ENSG00000090554.10	FLT3LG	protein_coding	4	6	17	67	9	14	17	39	59	63	7	21	14	18	93	5	47	20	18	237	20	17	21	127	9	35	3	176	37	117	9	63	79	13	64	3	63	84	40	40	2	40	85	2	99	124	109
ENSG00000090565.13	RAB11FIP3	protein_coding	118	138	51	451	218	63	133	101	81	504	130	259	40	168	215	121	183	85	136	151	168	139	46	100	327	90	112	109	122	1292	180	342	161	182	345	61	1042	156	194	141	42	554	199	123	472	133	199
ENSG00000090581.7	GNPTG	protein_coding	522	112	112	1310	1033	1253	222	199	1064	720	486	325	189	275	930	537	926	210	336	1976	1642	300	218	1636	250	629	391	1806	592	129	256	443	1041	214	958	412	289	1071	804	543	115	205	166	180	377	1041	1273
ENSG00000090612.18	ZNF268	protein_coding	1113	582	628	4786	2112	1510	769	1207	2259	1200	2051	2230	1033	2155	2571	2056	1592	1730	2338	1785	1069	579	1132	1469	1350	562	1523	2182	1579	500	776	792	1415	1055	1957	2450	1213	2650	1377	1003	348	1167	1297	2717	1056	2489	2104
ENSG00000090615.10	GOLGA3	protein_coding	451	285	269	1434	1122	709	302	242	627	989	567	633	246	594	1101	538	1038	450	645	816	1114	499	317	659	997	235	499	670	694	1398	750	1586	469	432	706	306	1347	465	437	432	274	730	366	426	829	614	588
ENSG00000090621.11	PABPC4	protein_coding	1050	574	438	2423	2649	1433	925	677	2110	2508	1211	1187	615	1135	1841	887	2593	1058	1411	2355	2623	1120	728	1644	1910	966	1032	2256	1719	974	1762	3534	2113	1236	2946	738	2451	1661	1395	1739	542	930	639	1520	2347	1316	1323
ENSG00000090659.15	CD209	protein_coding	2	1	0	2	3	0	1	0	1	3	1	0	0	0	6	0	1	3	2	2	3	1	2	1	0	0	0	0	1	4	2	0	4	0	1	1	0	0	2	3	0	0	1	0	0	1	0
ENSG00000090661.9	CERS4	protein_coding	278	9	6	75	256	474	12	0	61	26	98	8	1	22	11	138	19	12	7	80	744	22	4	69	256	17	118	73	18	21	104	4	59	10	23	209	52	29	20	23	54	10	3	0	35	53	18
ENSG00000090674.13	MCOLN1	protein_coding	51	19	18	188	92	53	29	13	116	29	44	36	25	42	103	53	35	78	25	94	40	12	13	120	25	24	20	147	41	103	43	154	97	45	82	26	124	113	74	26	5	68	45	2	44	117	154
ENSG00000090686.13	USP48	protein_coding	1316	688	794	5235	4268	2582	903	1082	1855	2542	2574	1636	1029	2184	3660	2011	1974	1544	1943	2776	2945	1159	1387	3165	1898	1123	1603	3104	2281	1433	1303	1519	1935	1786	2506	2760	1405	2915	1985	1195	614	1319	1568	2857	1274	3134	2168
ENSG00000090776.5	EFNB1	protein_coding	0	18	0	18	5	16	14	16	17	56	9	16	3	5	17	4	41	0	1	19	20	41	1	19	14	27	5	28	33	62	3	247	22	9	13	3	77	6	15	11	4	37	3	0	24	12	10
ENSG00000090857.11	PDPR	protein_coding	512	358	337	1975	609	314	346	267	449	746	599	811	409	764	699	930	1130	781	927	314	535	354	353	385	737	202	469	553	492	1055	764	1685	652	648	770	342	1681	801	589	296	160	1063	673	473	1553	1384	1107
[truncated: 58,257 more rows]
[truncated: 1 more columns]
